# Supplementary material for: MGACA-Net: a novel deep learning based multi-scale guided attention and context aggregation for localization of knee anterior cruciate ligament tears region in MRI images
Source: PeerJ Comput Sci. 2023 Jul 13;9:e1483. doi: 10.7717/peerj-cs.1483 (PMC10403161; doi:10.7717/peerj-cs.1483)
Supplement: Supplemental Information 2 [file peerj-cs-09-1483-s002.csv]

examId	seriesNo	aclDiagnosis	kneeLR	roiX	roiY	roiZ	roiHeight	roiWidth	roiDepth	volumeFilename
329637	8	0	1	139	184	14	74	72	3	329637-8_0.jpg
329637	8	0	1	139	184	14	74	72	3	329637-8_1.jpg
329637	8	0	1	139	184	14	74	72	3	329637-8_2.jpg
329637	8	0	1	139	184	14	74	72	3	329637-8_3.jpg
329637	8	0	1	139	184	14	74	72	3	329637-8_4.jpg
329637	8	0	1	139	184	14	74	72	3	329637-8_5.jpg
329637	8	0	1	139	184	14	74	72	3	329637-8_6.jpg
329637	8	0	1	139	184	14	74	72	3	329637-8_7.jpg
329637	8	0	1	139	184	14	74	72	3	329637-8_8.jpg
329637	8	0	1	139	184	14	74	72	3	329637-8_9.jpg
329637	8	0	1	139	184	14	74	72	3	329637-8_10.jpg
329637	8	0	1	139	184	14	74	72	3	329637-8_11.jpg
329637	8	0	1	139	184	14	74	72	3	329637-8_12.jpg
329637	8	0	1	139	184	14	74	72	3	329637-8_13.jpg
329637	8	0	1	139	184	14	74	72	3	329637-8_14.jpg
329637	8	0	1	139	184	14	74	72	3	329637-8_15.jpg
329637	8	0	1	139	184	14	74	72	3	329637-8_16.jpg
329637	8	0	1	139	184	14	74	72	3	329637-8_17.jpg
329637	8	0	1	139	184	14	74	72	3	329637-8_18.jpg
329637	8	0	1	139	184	14	74	72	3	329637-8_19.jpg
329637	8	0	1	139	184	14	74	72	3	329637-8_20.jpg
329637	8	0	1	139	184	14	74	72	3	329637-8_21.jpg
390116	9	0	0	113	105	10	83	98	6	390116-9_0.jpg
390116	9	0	0	113	105	10	83	98	6	390116-9_1.jpg
390116	9	0	0	113	105	10	83	98	6	390116-9_2.jpg
390116	9	0	0	113	105	10	83	98	6	390116-9_3.jpg
390116	9	0	0	113	105	10	83	98	6	390116-9_4.jpg
390116	9	0	0	113	105	10	83	98	6	390116-9_5.jpg
390116	9	0	0	113	105	10	83	98	6	390116-9_6.jpg
390116	9	0	0	113	105	10	83	98	6	390116-9_7.jpg
390116	9	0	0	113	105	10	83	98	6	390116-9_8.jpg
390116	9	0	0	113	105	10	83	98	6	390116-9_9.jpg
390116	9	0	0	113	105	10	83	98	6	390116-9_10.jpg
390116	9	0	0	113	105	10	83	98	6	390116-9_11.jpg
390116	9	0	0	113	105	10	83	98	6	390116-9_12.jpg
390116	9	0	0	113	105	10	83	98	6	390116-9_13.jpg
390116	9	0	0	113	105	10	83	98	6	390116-9_14.jpg
404663	8	1	1	120	117	15	101	115	2	404663-8_0.jpg
404663	8	1	1	120	117	15	101	115	2	404663-8_1.jpg
404663	8	1	1	120	117	15	101	115	2	404663-8_2.jpg
404663	8	1	1	120	117	15	101	115	2	404663-8_3.jpg
404663	8	1	1	120	117	15	101	115	2	404663-8_4.jpg
404663	8	1	1	120	117	15	101	115	2	404663-8_5.jpg
404663	8	1	1	120	117	15	101	115	2	404663-8_6.jpg
404663	8	1	1	120	117	15	101	115	2	404663-8_7.jpg
404663	8	1	1	120	117	15	101	115	2	404663-8_8.jpg
404663	8	1	1	120	117	15	101	115	2	404663-8_9.jpg
404663	8	1	1	120	117	15	101	115	2	404663-8_10.jpg
404663	8	1	1	120	117	15	101	115	2	404663-8_11.jpg
404663	8	1	1	120	117	15	101	115	2	404663-8_12.jpg
404663	8	1	1	120	117	15	101	115	2	404663-8_13.jpg
404663	8	1	1	120	117	15	101	115	2	404663-8_14.jpg
404663	8	1	1	120	117	15	101	115	2	404663-8_15.jpg
404663	8	1	1	120	117	15	101	115	2	404663-8_16.jpg
404663	8	1	1	120	117	15	101	115	2	404663-8_17.jpg
404663	8	1	1	120	117	15	101	115	2	404663-8_18.jpg
404663	8	1	1	120	117	15	101	115	2	404663-8_19.jpg
404663	8	1	1	120	117	15	101	115	2	404663-8_20.jpg
404663	8	1	1	120	117	15	101	115	2	404663-8_21.jpg
404663	8	1	1	120	117	15	101	115	2	404663-8_22.jpg
406320	9	0	0	117	124	12	91	80	3	406320-9_0.jpg
406320	9	0	0	117	124	12	91	80	3	406320-9_1.jpg
406320	9	0	0	117	124	12	91	80	3	406320-9_2.jpg
406320	9	0	0	117	124	12	91	80	3	406320-9_3.jpg
406320	9	0	0	117	124	12	91	80	3	406320-9_4.jpg
406320	9	0	0	117	124	12	91	80	3	406320-9_5.jpg
406320	9	0	0	117	124	12	91	80	3	406320-9_6.jpg
406320	9	0	0	117	124	12	91	80	3	406320-9_7.jpg
406320	9	0	0	117	124	12	91	80	3	406320-9_8.jpg
406320	9	0	0	117	124	12	91	80	3	406320-9_9.jpg
406320	9	0	0	117	124	12	91	80	3	406320-9_10.jpg
406320	9	0	0	117	124	12	91	80	3	406320-9_11.jpg
406320	9	0	0	117	124	12	91	80	3	406320-9_12.jpg
406320	9	0	0	117	124	12	91	80	3	406320-9_13.jpg
406320	9	0	0	117	124	12	91	80	3	406320-9_14.jpg
406320	9	0	0	117	124	12	91	80	3	406320-9_15.jpg
406320	9	0	0	117	124	12	91	80	3	406320-9_16.jpg
406320	9	0	0	117	124	12	91	80	3	406320-9_17.jpg
406320	9	0	0	117	124	12	91	80	3	406320-9_18.jpg
412857	8	0	1	122	105	14	83	98	4	412857-8_0.jpg
412857	8	0	1	122	105	14	83	98	4	412857-8_1.jpg
412857	8	0	1	122	105	14	83	98	4	412857-8_2.jpg
412857	8	0	1	122	105	14	83	98	4	412857-8_3.jpg
412857	8	0	1	122	105	14	83	98	4	412857-8_4.jpg
412857	8	0	1	122	105	14	83	98	4	412857-8_5.jpg
412857	8	0	1	122	105	14	83	98	4	412857-8_6.jpg
412857	8	0	1	122	105	14	83	98	4	412857-8_7.jpg
412857	8	0	1	122	105	14	83	98	4	412857-8_8.jpg
412857	8	0	1	122	105	14	83	98	4	412857-8_9.jpg
412857	8	0	1	122	105	14	83	98	4	412857-8_10.jpg
412857	8	0	1	122	105	14	83	98	4	412857-8_11.jpg
412857	8	0	1	122	105	14	83	98	4	412857-8_12.jpg
412857	8	0	1	122	105	14	83	98	4	412857-8_13.jpg
412857	8	0	1	122	105	14	83	98	4	412857-8_14.jpg
412857	8	0	1	122	105	14	83	98	4	412857-8_15.jpg
412857	8	0	1	122	105	14	83	98	4	412857-8_16.jpg
412857	8	0	1	122	105	14	83	98	4	412857-8_17.jpg
412857	8	0	1	122	105	14	83	98	4	412857-8_18.jpg
412857	8	0	1	122	105	14	83	98	4	412857-8_19.jpg
412857	8	0	1	122	105	14	83	98	4	412857-8_20.jpg
412857	8	0	1	122	105	14	83	98	4	412857-8_21.jpg
412865	8	1	0	111	133	13	78	78	4	412865-8_0.jpg
412865	8	1	0	111	133	13	78	78	4	412865-8_1.jpg
412865	8	1	0	111	133	13	78	78	4	412865-8_2.jpg
412865	8	1	0	111	133	13	78	78	4	412865-8_3.jpg
412865	8	1	0	111	133	13	78	78	4	412865-8_4.jpg
412865	8	1	0	111	133	13	78	78	4	412865-8_5.jpg
412865	8	1	0	111	133	13	78	78	4	412865-8_6.jpg
412865	8	1	0	111	133	13	78	78	4	412865-8_7.jpg
412865	8	1	0	111	133	13	78	78	4	412865-8_8.jpg
412865	8	1	0	111	133	13	78	78	4	412865-8_9.jpg
412865	8	1	0	111	133	13	78	78	4	412865-8_10.jpg
412865	8	1	0	111	133	13	78	78	4	412865-8_11.jpg
412865	8	1	0	111	133	13	78	78	4	412865-8_12.jpg
412865	8	1	0	111	133	13	78	78	4	412865-8_13.jpg
412865	8	1	0	111	133	13	78	78	4	412865-8_14.jpg
412865	8	1	0	111	133	13	78	78	4	412865-8_15.jpg
412865	8	1	0	111	133	13	78	78	4	412865-8_16.jpg
415102	9	0	0	116	117	11	67	68	2	415102-9_0.jpg
415102	9	0	0	116	117	11	67	68	2	415102-9_1.jpg
415102	9	0	0	116	117	11	67	68	2	415102-9_2.jpg
415102	9	0	0	116	117	11	67	68	2	415102-9_3.jpg
415102	9	0	0	116	117	11	67	68	2	415102-9_4.jpg
415102	9	0	0	116	117	11	67	68	2	415102-9_5.jpg
415102	9	0	0	116	117	11	67	68	2	415102-9_6.jpg
415102	9	0	0	116	117	11	67	68	2	415102-9_7.jpg
415102	9	0	0	116	117	11	67	68	2	415102-9_8.jpg
415102	9	0	0	116	117	11	67	68	2	415102-9_9.jpg
415102	9	0	0	116	117	11	67	68	2	415102-9_10.jpg
415102	9	0	0	116	117	11	67	68	2	415102-9_11.jpg
425707	8	0	0	113	116	11	95	86	3	425707-8_0.jpg
425707	8	0	0	113	116	11	95	86	3	425707-8_1.jpg
425707	8	0	0	113	116	11	95	86	3	425707-8_2.jpg
425707	8	0	0	113	116	11	95	86	3	425707-8_3.jpg
425707	8	0	0	113	116	11	95	86	3	425707-8_4.jpg
425707	8	0	0	113	116	11	95	86	3	425707-8_5.jpg
425707	8	0	0	113	116	11	95	86	3	425707-8_6.jpg
425707	8	0	0	113	116	11	95	86	3	425707-8_7.jpg
425707	8	0	0	113	116	11	95	86	3	425707-8_8.jpg
425707	8	0	0	113	116	11	95	86	3	425707-8_9.jpg
425707	8	0	0	113	116	11	95	86	3	425707-8_10.jpg
425707	8	0	0	113	116	11	95	86	3	425707-8_11.jpg
425707	8	0	0	113	116	11	95	86	3	425707-8_12.jpg
425707	8	0	0	113	116	11	95	86	3	425707-8_13.jpg
425707	8	0	0	113	116	11	95	86	3	425707-8_14.jpg
425707	8	0	0	113	116	11	95	86	3	425707-8_15.jpg
425707	8	0	0	113	116	11	95	86	3	425707-8_16.jpg
425713	8	0	0	108	128	13	81	83	2	425713-8_0.jpg
425713	8	0	0	108	128	13	81	83	2	425713-8_1.jpg
425713	8	0	0	108	128	13	81	83	2	425713-8_2.jpg
425713	8	0	0	108	128	13	81	83	2	425713-8_3.jpg
425713	8	0	0	108	128	13	81	83	2	425713-8_4.jpg
425713	8	0	0	108	128	13	81	83	2	425713-8_5.jpg
425713	8	0	0	108	128	13	81	83	2	425713-8_6.jpg
425713	8	0	0	108	128	13	81	83	2	425713-8_7.jpg
425713	8	0	0	108	128	13	81	83	2	425713-8_8.jpg
425713	8	0	0	108	128	13	81	83	2	425713-8_9.jpg
425713	8	0	0	108	128	13	81	83	2	425713-8_10.jpg
425713	8	0	0	108	128	13	81	83	2	425713-8_11.jpg
425713	8	0	0	108	128	13	81	83	2	425713-8_12.jpg
425713	8	0	0	108	128	13	81	83	2	425713-8_13.jpg
425713	8	0	0	108	128	13	81	83	2	425713-8_14.jpg
425713	8	0	0	108	128	13	81	83	2	425713-8_15.jpg
425713	8	0	0	108	128	13	81	83	2	425713-8_16.jpg
437474	8	0	1	107	120	12	71	69	2	437474-8_0.jpg
437474	8	0	1	107	120	12	71	69	2	437474-8_1.jpg
437474	8	0	1	107	120	12	71	69	2	437474-8_2.jpg
437474	8	0	1	107	120	12	71	69	2	437474-8_3.jpg
437474	8	0	1	107	120	12	71	69	2	437474-8_4.jpg
437474	8	0	1	107	120	12	71	69	2	437474-8_5.jpg
437474	8	0	1	107	120	12	71	69	2	437474-8_6.jpg
437474	8	0	1	107	120	12	71	69	2	437474-8_7.jpg
437474	8	0	1	107	120	12	71	69	2	437474-8_8.jpg
437474	8	0	1	107	120	12	71	69	2	437474-8_9.jpg
437474	8	0	1	107	120	12	71	69	2	437474-8_10.jpg
437474	8	0	1	107	120	12	71	69	2	437474-8_11.jpg
437474	8	0	1	107	120	12	71	69	2	437474-8_12.jpg
437474	8	0	1	107	120	12	71	69	2	437474-8_13.jpg
437474	8	0	1	107	120	12	71	69	2	437474-8_14.jpg
444503	7	0	0	127	113	10	91	98	2	444503-7_0.jpg
444503	7	0	0	127	113	10	91	98	2	444503-7_1.jpg
444503	7	0	0	127	113	10	91	98	2	444503-7_2.jpg
444503	7	0	0	127	113	10	91	98	2	444503-7_3.jpg
444503	7	0	0	127	113	10	91	98	2	444503-7_4.jpg
444503	7	0	0	127	113	10	91	98	2	444503-7_5.jpg
444503	7	0	0	127	113	10	91	98	2	444503-7_6.jpg
444503	7	0	0	127	113	10	91	98	2	444503-7_7.jpg
444503	7	0	0	127	113	10	91	98	2	444503-7_8.jpg
444503	7	0	0	127	113	10	91	98	2	444503-7_9.jpg
444503	7	0	0	127	113	10	91	98	2	444503-7_10.jpg
451760	9	1	1	115	117	12	92	89	2	451760-9_0.jpg
451760	9	1	1	115	117	12	92	89	2	451760-9_1.jpg
451760	9	1	1	115	117	12	92	89	2	451760-9_2.jpg
451760	9	1	1	115	117	12	92	89	2	451760-9_3.jpg
451760	9	1	1	115	117	12	92	89	2	451760-9_4.jpg
451760	9	1	1	115	117	12	92	89	2	451760-9_5.jpg
451760	9	1	1	115	117	12	92	89	2	451760-9_6.jpg
451760	9	1	1	115	117	12	92	89	2	451760-9_7.jpg
451760	9	1	1	115	117	12	92	89	2	451760-9_8.jpg
451760	9	1	1	115	117	12	92	89	2	451760-9_9.jpg
451760	9	1	1	115	117	12	92	89	2	451760-9_10.jpg
451760	9	1	1	115	117	12	92	89	2	451760-9_11.jpg
451760	9	1	1	115	117	12	92	89	2	451760-9_12.jpg
451760	9	1	1	115	117	12	92	89	2	451760-9_13.jpg
451760	9	1	1	115	117	12	92	89	2	451760-9_14.jpg
451760	9	1	1	115	117	12	92	89	2	451760-9_15.jpg
451760	9	1	1	115	117	12	92	89	2	451760-9_16.jpg
454319	8	1	0	111	98	11	74	77	3	454319-8_0.jpg
454319	8	1	0	111	98	11	74	77	3	454319-8_1.jpg
454319	8	1	0	111	98	11	74	77	3	454319-8_2.jpg
454319	8	1	0	111	98	11	74	77	3	454319-8_3.jpg
454319	8	1	0	111	98	11	74	77	3	454319-8_4.jpg
454319	8	1	0	111	98	11	74	77	3	454319-8_5.jpg
454319	8	1	0	111	98	11	74	77	3	454319-8_6.jpg
454319	8	1	0	111	98	11	74	77	3	454319-8_7.jpg
454319	8	1	0	111	98	11	74	77	3	454319-8_8.jpg
454319	8	1	0	111	98	11	74	77	3	454319-8_9.jpg
454319	8	1	0	111	98	11	74	77	3	454319-8_10.jpg
454319	8	1	0	111	98	11	74	77	3	454319-8_11.jpg
454319	8	1	0	111	98	11	74	77	3	454319-8_12.jpg
454319	8	1	0	111	98	11	74	77	3	454319-8_13.jpg
454319	8	1	0	111	98	11	74	77	3	454319-8_14.jpg
455741	8	0	0	111	140	11	79	83	3	455741-8_0.jpg
455741	8	0	0	111	140	11	79	83	3	455741-8_1.jpg
455741	8	0	0	111	140	11	79	83	3	455741-8_2.jpg
455741	8	0	0	111	140	11	79	83	3	455741-8_3.jpg
455741	8	0	0	111	140	11	79	83	3	455741-8_4.jpg
455741	8	0	0	111	140	11	79	83	3	455741-8_5.jpg
455741	8	0	0	111	140	11	79	83	3	455741-8_6.jpg
455741	8	0	0	111	140	11	79	83	3	455741-8_7.jpg
455741	8	0	0	111	140	11	79	83	3	455741-8_8.jpg
455741	8	0	0	111	140	11	79	83	3	455741-8_9.jpg
455741	8	0	0	111	140	11	79	83	3	455741-8_10.jpg
455741	8	0	0	111	140	11	79	83	3	455741-8_11.jpg
455741	8	0	0	111	140	11	79	83	3	455741-8_12.jpg
455741	8	0	0	111	140	11	79	83	3	455741-8_13.jpg
455741	8	0	0	111	140	11	79	83	3	455741-8_14.jpg
455741	8	0	0	111	140	11	79	83	3	455741-8_15.jpg
455741	8	0	0	111	140	11	79	83	3	455741-8_16.jpg
456691	8	0	1	122	135	9	83	78	4	456691-8_0.jpg
456691	8	0	1	122	135	9	83	78	4	456691-8_1.jpg
456691	8	0	1	122	135	9	83	78	4	456691-8_2.jpg
456691	8	0	1	122	135	9	83	78	4	456691-8_3.jpg
456691	8	0	1	122	135	9	83	78	4	456691-8_4.jpg
456691	8	0	1	122	135	9	83	78	4	456691-8_5.jpg
456691	8	0	1	122	135	9	83	78	4	456691-8_6.jpg
456691	8	0	1	122	135	9	83	78	4	456691-8_7.jpg
456691	8	0	1	122	135	9	83	78	4	456691-8_8.jpg
456691	8	0	1	122	135	9	83	78	4	456691-8_9.jpg
456691	8	0	1	122	135	9	83	78	4	456691-8_10.jpg
456691	8	0	1	122	135	9	83	78	4	456691-8_11.jpg
456691	8	0	1	122	135	9	83	78	4	456691-8_12.jpg
456691	8	0	1	122	135	9	83	78	4	456691-8_13.jpg
456691	8	0	1	122	135	9	83	78	4	456691-8_14.jpg
457181	8	0	0	103	112	15	100	82	2	457181-8_0.jpg
457181	8	0	0	103	112	15	100	82	2	457181-8_1.jpg
457181	8	0	0	103	112	15	100	82	2	457181-8_2.jpg
457181	8	0	0	103	112	15	100	82	2	457181-8_3.jpg
457181	8	0	0	103	112	15	100	82	2	457181-8_4.jpg
457181	8	0	0	103	112	15	100	82	2	457181-8_5.jpg
457181	8	0	0	103	112	15	100	82	2	457181-8_6.jpg
457181	8	0	0	103	112	15	100	82	2	457181-8_7.jpg
457181	8	0	0	103	112	15	100	82	2	457181-8_8.jpg
457181	8	0	0	103	112	15	100	82	2	457181-8_9.jpg
457181	8	0	0	103	112	15	100	82	2	457181-8_10.jpg
457181	8	0	0	103	112	15	100	82	2	457181-8_11.jpg
457181	8	0	0	103	112	15	100	82	2	457181-8_12.jpg
457181	8	0	0	103	112	15	100	82	2	457181-8_13.jpg
457181	8	0	0	103	112	15	100	82	2	457181-8_14.jpg
457181	8	0	0	103	112	15	100	82	2	457181-8_15.jpg
457181	8	0	0	103	112	15	100	82	2	457181-8_16.jpg
457181	8	0	0	103	112	15	100	82	2	457181-8_17.jpg
457181	8	0	0	103	112	15	100	82	2	457181-8_18.jpg
457181	8	0	0	103	112	15	100	82	2	457181-8_19.jpg
457491	6	0	0	114	101	13	83	82	3	457491-6_0.jpg
457491	6	0	0	114	101	13	83	82	3	457491-6_1.jpg
457491	6	0	0	114	101	13	83	82	3	457491-6_2.jpg
457491	6	0	0	114	101	13	83	82	3	457491-6_3.jpg
457491	6	0	0	114	101	13	83	82	3	457491-6_4.jpg
457491	6	0	0	114	101	13	83	82	3	457491-6_5.jpg
457491	6	0	0	114	101	13	83	82	3	457491-6_6.jpg
457491	6	0	0	114	101	13	83	82	3	457491-6_7.jpg
457491	6	0	0	114	101	13	83	82	3	457491-6_8.jpg
457491	6	0	0	114	101	13	83	82	3	457491-6_9.jpg
457491	6	0	0	114	101	13	83	82	3	457491-6_10.jpg
457491	6	0	0	114	101	13	83	82	3	457491-6_11.jpg
457491	6	0	0	114	101	13	83	82	3	457491-6_12.jpg
457491	6	0	0	114	101	13	83	82	3	457491-6_13.jpg
457491	6	0	0	114	101	13	83	82	3	457491-6_14.jpg
457491	6	0	0	114	101	13	83	82	3	457491-6_15.jpg
457491	6	0	0	114	101	13	83	82	3	457491-6_16.jpg
457491	6	0	0	114	101	13	83	82	3	457491-6_17.jpg
457491	6	0	0	114	101	13	83	82	3	457491-6_18.jpg
457491	6	0	0	114	101	13	83	82	3	457491-6_19.jpg
457511	7	1	0	98	117	17	79	87	3	457511-7_0.jpg
457511	7	1	0	98	117	17	79	87	3	457511-7_1.jpg
457511	7	1	0	98	117	17	79	87	3	457511-7_2.jpg
457511	7	1	0	98	117	17	79	87	3	457511-7_3.jpg
457511	7	1	0	98	117	17	79	87	3	457511-7_4.jpg
457511	7	1	0	98	117	17	79	87	3	457511-7_5.jpg
457511	7	1	0	98	117	17	79	87	3	457511-7_6.jpg
457511	7	1	0	98	117	17	79	87	3	457511-7_7.jpg
457511	7	1	0	98	117	17	79	87	3	457511-7_8.jpg
457511	7	1	0	98	117	17	79	87	3	457511-7_9.jpg
457511	7	1	0	98	117	17	79	87	3	457511-7_10.jpg
457511	7	1	0	98	117	17	79	87	3	457511-7_11.jpg
457511	7	1	0	98	117	17	79	87	3	457511-7_12.jpg
457511	7	1	0	98	117	17	79	87	3	457511-7_13.jpg
457511	7	1	0	98	117	17	79	87	3	457511-7_14.jpg
457511	7	1	0	98	117	17	79	87	3	457511-7_15.jpg
457511	7	1	0	98	117	17	79	87	3	457511-7_16.jpg
457511	7	1	0	98	117	17	79	87	3	457511-7_17.jpg
457511	7	1	0	98	117	17	79	87	3	457511-7_18.jpg
457511	7	1	0	98	117	17	79	87	3	457511-7_19.jpg
457511	7	1	0	98	117	17	79	87	3	457511-7_20.jpg
457511	7	1	0	98	117	17	79	87	3	457511-7_21.jpg
457511	7	1	0	98	117	17	79	87	3	457511-7_22.jpg
457511	7	1	0	98	117	17	79	87	3	457511-7_23.jpg
457511	7	1	0	98	117	17	79	87	3	457511-7_24.jpg
457519	6	1	1	97	110	10	91	108	3	457519-6_0.jpg
457519	6	1	1	97	110	10	91	108	3	457519-6_1.jpg
457519	6	1	1	97	110	10	91	108	3	457519-6_2.jpg
457519	6	1	1	97	110	10	91	108	3	457519-6_3.jpg
457519	6	1	1	97	110	10	91	108	3	457519-6_4.jpg
457519	6	1	1	97	110	10	91	108	3	457519-6_5.jpg
457519	6	1	1	97	110	10	91	108	3	457519-6_6.jpg
457519	6	1	1	97	110	10	91	108	3	457519-6_7.jpg
457519	6	1	1	97	110	10	91	108	3	457519-6_8.jpg
457519	6	1	1	97	110	10	91	108	3	457519-6_9.jpg
457519	6	1	1	97	110	10	91	108	3	457519-6_10.jpg
457519	6	1	1	97	110	10	91	108	3	457519-6_11.jpg
457519	6	1	1	97	110	10	91	108	3	457519-6_12.jpg
457519	6	1	1	97	110	10	91	108	3	457519-6_13.jpg
457531	6	1	1	105	127	16	89	102	2	457531-6_0.jpg
457531	6	1	1	105	127	16	89	102	2	457531-6_1.jpg
457531	6	1	1	105	127	16	89	102	2	457531-6_2.jpg
457531	6	1	1	105	127	16	89	102	2	457531-6_3.jpg
457531	6	1	1	105	127	16	89	102	2	457531-6_4.jpg
457531	6	1	1	105	127	16	89	102	2	457531-6_5.jpg
457531	6	1	1	105	127	16	89	102	2	457531-6_6.jpg
457531	6	1	1	105	127	16	89	102	2	457531-6_7.jpg
457531	6	1	1	105	127	16	89	102	2	457531-6_8.jpg
457531	6	1	1	105	127	16	89	102	2	457531-6_9.jpg
457531	6	1	1	105	127	16	89	102	2	457531-6_10.jpg
457531	6	1	1	105	127	16	89	102	2	457531-6_11.jpg
457531	6	1	1	105	127	16	89	102	2	457531-6_12.jpg
457531	6	1	1	105	127	16	89	102	2	457531-6_13.jpg
457531	6	1	1	105	127	16	89	102	2	457531-6_14.jpg
457531	6	1	1	105	127	16	89	102	2	457531-6_15.jpg
457531	6	1	1	105	127	16	89	102	2	457531-6_16.jpg
457531	6	1	1	105	127	16	89	102	2	457531-6_17.jpg
457531	6	1	1	105	127	16	89	102	2	457531-6_18.jpg
457531	6	1	1	105	127	16	89	102	2	457531-6_19.jpg
457531	6	1	1	105	127	16	89	102	2	457531-6_20.jpg
457531	6	1	1	105	127	16	89	102	2	457531-6_21.jpg
457531	6	1	1	105	127	16	89	102	2	457531-6_22.jpg
457572	6	1	0	93	116	13	72	95	2	457572-6_0.jpg
457572	6	1	0	93	116	13	72	95	2	457572-6_1.jpg
457572	6	1	0	93	116	13	72	95	2	457572-6_2.jpg
457572	6	1	0	93	116	13	72	95	2	457572-6_3.jpg
457572	6	1	0	93	116	13	72	95	2	457572-6_4.jpg
457572	6	1	0	93	116	13	72	95	2	457572-6_5.jpg
457572	6	1	0	93	116	13	72	95	2	457572-6_6.jpg
457572	6	1	0	93	116	13	72	95	2	457572-6_7.jpg
457572	6	1	0	93	116	13	72	95	2	457572-6_8.jpg
457572	6	1	0	93	116	13	72	95	2	457572-6_9.jpg
457572	6	1	0	93	116	13	72	95	2	457572-6_10.jpg
457572	6	1	0	93	116	13	72	95	2	457572-6_11.jpg
457572	6	1	0	93	116	13	72	95	2	457572-6_12.jpg
457572	6	1	0	93	116	13	72	95	2	457572-6_13.jpg
457572	6	1	0	93	116	13	72	95	2	457572-6_14.jpg
457572	6	1	0	93	116	13	72	95	2	457572-6_15.jpg
457572	6	1	0	93	116	13	72	95	2	457572-6_16.jpg
457572	6	1	0	93	116	13	72	95	2	457572-6_17.jpg
457572	6	1	0	93	116	13	72	95	2	457572-6_18.jpg
457572	6	1	0	93	116	13	72	95	2	457572-6_19.jpg
459462	10	0	1	106	109	12	78	97	4	459462-10_0.jpg
459462	10	0	1	106	109	12	78	97	4	459462-10_1.jpg
459462	10	0	1	106	109	12	78	97	4	459462-10_2.jpg
459462	10	0	1	106	109	12	78	97	4	459462-10_3.jpg
459462	10	0	1	106	109	12	78	97	4	459462-10_4.jpg
459462	10	0	1	106	109	12	78	97	4	459462-10_5.jpg
459462	10	0	1	106	109	12	78	97	4	459462-10_6.jpg
459462	10	0	1	106	109	12	78	97	4	459462-10_7.jpg
459462	10	0	1	106	109	12	78	97	4	459462-10_8.jpg
459462	10	0	1	106	109	12	78	97	4	459462-10_9.jpg
459462	10	0	1	106	109	12	78	97	4	459462-10_10.jpg
459462	10	0	1	106	109	12	78	97	4	459462-10_11.jpg
459462	10	0	1	106	109	12	78	97	4	459462-10_12.jpg
459462	10	0	1	106	109	12	78	97	4	459462-10_13.jpg
459462	10	0	1	106	109	12	78	97	4	459462-10_14.jpg
459462	10	0	1	106	109	12	78	97	4	459462-10_15.jpg
459462	10	0	1	106	109	12	78	97	4	459462-10_16.jpg
459462	10	0	1	106	109	12	78	97	4	459462-10_17.jpg
459462	10	0	1	106	109	12	78	97	4	459462-10_18.jpg
459462	10	0	1	106	109	12	78	97	4	459462-10_19.jpg
459569	9	0	0	102	105	16	88	88	2	459569-9_0.jpg
459569	9	0	0	102	105	16	88	88	2	459569-9_1.jpg
459569	9	0	0	102	105	16	88	88	2	459569-9_2.jpg
459569	9	0	0	102	105	16	88	88	2	459569-9_3.jpg
459569	9	0	0	102	105	16	88	88	2	459569-9_4.jpg
459569	9	0	0	102	105	16	88	88	2	459569-9_5.jpg
459569	9	0	0	102	105	16	88	88	2	459569-9_6.jpg
459569	9	0	0	102	105	16	88	88	2	459569-9_7.jpg
459569	9	0	0	102	105	16	88	88	2	459569-9_8.jpg
459569	9	0	0	102	105	16	88	88	2	459569-9_9.jpg
459569	9	0	0	102	105	16	88	88	2	459569-9_10.jpg
459569	9	0	0	102	105	16	88	88	2	459569-9_11.jpg
459569	9	0	0	102	105	16	88	88	2	459569-9_12.jpg
459569	9	0	0	102	105	16	88	88	2	459569-9_13.jpg
459569	9	0	0	102	105	16	88	88	2	459569-9_14.jpg
459569	9	0	0	102	105	16	88	88	2	459569-9_15.jpg
459569	9	0	0	102	105	16	88	88	2	459569-9_16.jpg
459569	9	0	0	102	105	16	88	88	2	459569-9_17.jpg
459569	9	0	0	102	105	16	88	88	2	459569-9_18.jpg
459569	9	0	0	102	105	16	88	88	2	459569-9_19.jpg
459569	9	0	0	102	105	16	88	88	2	459569-9_20.jpg
459569	9	0	0	102	105	16	88	88	2	459569-9_21.jpg
462792	9	0	0	115	108	13	87	94	4	462792-9_0.jpg
462792	9	0	0	115	108	13	87	94	4	462792-9_1.jpg
462792	9	0	0	115	108	13	87	94	4	462792-9_2.jpg
462792	9	0	0	115	108	13	87	94	4	462792-9_3.jpg
462792	9	0	0	115	108	13	87	94	4	462792-9_4.jpg
462792	9	0	0	115	108	13	87	94	4	462792-9_5.jpg
462792	9	0	0	115	108	13	87	94	4	462792-9_6.jpg
462792	9	0	0	115	108	13	87	94	4	462792-9_7.jpg
462792	9	0	0	115	108	13	87	94	4	462792-9_8.jpg
462792	9	0	0	115	108	13	87	94	4	462792-9_9.jpg
462792	9	0	0	115	108	13	87	94	4	462792-9_10.jpg
462792	9	0	0	115	108	13	87	94	4	462792-9_11.jpg
462792	9	0	0	115	108	13	87	94	4	462792-9_12.jpg
462792	9	0	0	115	108	13	87	94	4	462792-9_13.jpg
462792	9	0	0	115	108	13	87	94	4	462792-9_14.jpg
462792	9	0	0	115	108	13	87	94	4	462792-9_15.jpg
462792	9	0	0	115	108	13	87	94	4	462792-9_16.jpg
462792	9	0	0	115	108	13	87	94	4	462792-9_17.jpg
462862	9	0	1	117	100	13	93	86	3	462862-9_0.jpg
462862	9	0	1	117	100	13	93	86	3	462862-9_1.jpg
462862	9	0	1	117	100	13	93	86	3	462862-9_2.jpg
462862	9	0	1	117	100	13	93	86	3	462862-9_3.jpg
462862	9	0	1	117	100	13	93	86	3	462862-9_4.jpg
462862	9	0	1	117	100	13	93	86	3	462862-9_5.jpg
462862	9	0	1	117	100	13	93	86	3	462862-9_6.jpg
462862	9	0	1	117	100	13	93	86	3	462862-9_7.jpg
462862	9	0	1	117	100	13	93	86	3	462862-9_8.jpg
462862	9	0	1	117	100	13	93	86	3	462862-9_9.jpg
462862	9	0	1	117	100	13	93	86	3	462862-9_10.jpg
462862	9	0	1	117	100	13	93	86	3	462862-9_11.jpg
462862	9	0	1	117	100	13	93	86	3	462862-9_12.jpg
462862	9	0	1	117	100	13	93	86	3	462862-9_13.jpg
462862	9	0	1	117	100	13	93	86	3	462862-9_14.jpg
462862	9	0	1	117	100	13	93	86	3	462862-9_15.jpg
462862	9	0	1	117	100	13	93	86	3	462862-9_16.jpg
462862	9	0	1	117	100	13	93	86	3	462862-9_17.jpg
462862	9	0	1	117	100	13	93	86	3	462862-9_18.jpg
462862	9	0	1	117	100	13	93	86	3	462862-9_19.jpg
462862	9	0	1	117	100	13	93	86	3	462862-9_20.jpg
463541	8	1	0	107	119	22	88	88	2	463541-8_0.jpg
463541	8	1	0	107	119	22	88	88	2	463541-8_1.jpg
463541	8	1	0	107	119	22	88	88	2	463541-8_2.jpg
463541	8	1	0	107	119	22	88	88	2	463541-8_3.jpg
463541	8	1	0	107	119	22	88	88	2	463541-8_4.jpg
463541	8	1	0	107	119	22	88	88	2	463541-8_5.jpg
463541	8	1	0	107	119	22	88	88	2	463541-8_6.jpg
463541	8	1	0	107	119	22	88	88	2	463541-8_7.jpg
463541	8	1	0	107	119	22	88	88	2	463541-8_8.jpg
463541	8	1	0	107	119	22	88	88	2	463541-8_9.jpg
463541	8	1	0	107	119	22	88	88	2	463541-8_10.jpg
463541	8	1	0	107	119	22	88	88	2	463541-8_11.jpg
463541	8	1	0	107	119	22	88	88	2	463541-8_12.jpg
463541	8	1	0	107	119	22	88	88	2	463541-8_13.jpg
463541	8	1	0	107	119	22	88	88	2	463541-8_14.jpg
463541	8	1	0	107	119	22	88	88	2	463541-8_15.jpg
463541	8	1	0	107	119	22	88	88	2	463541-8_16.jpg
463541	8	1	0	107	119	22	88	88	2	463541-8_17.jpg
463541	8	1	0	107	119	22	88	88	2	463541-8_18.jpg
463541	8	1	0	107	119	22	88	88	2	463541-8_19.jpg
463541	8	1	0	107	119	22	88	88	2	463541-8_20.jpg
463541	8	1	0	107	119	22	88	88	2	463541-8_21.jpg
463541	8	1	0	107	119	22	88	88	2	463541-8_22.jpg
463541	8	1	0	107	119	22	88	88	2	463541-8_23.jpg
463541	8	1	0	107	119	22	88	88	2	463541-8_24.jpg
463541	8	1	0	107	119	22	88	88	2	463541-8_25.jpg
463541	8	1	0	107	119	22	88	88	2	463541-8_26.jpg
463541	8	1	0	107	119	22	88	88	2	463541-8_27.jpg
463773	8	2	0	98	117	16	74	93	3	463773-8_0.jpg
463773	8	2	0	98	117	16	74	93	3	463773-8_1.jpg
463773	8	2	0	98	117	16	74	93	3	463773-8_2.jpg
463773	8	2	0	98	117	16	74	93	3	463773-8_3.jpg
463773	8	2	0	98	117	16	74	93	3	463773-8_4.jpg
463773	8	2	0	98	117	16	74	93	3	463773-8_5.jpg
463773	8	2	0	98	117	16	74	93	3	463773-8_6.jpg
463773	8	2	0	98	117	16	74	93	3	463773-8_7.jpg
463773	8	2	0	98	117	16	74	93	3	463773-8_8.jpg
463773	8	2	0	98	117	16	74	93	3	463773-8_9.jpg
463773	8	2	0	98	117	16	74	93	3	463773-8_10.jpg
463773	8	2	0	98	117	16	74	93	3	463773-8_11.jpg
463773	8	2	0	98	117	16	74	93	3	463773-8_12.jpg
463773	8	2	0	98	117	16	74	93	3	463773-8_13.jpg
463773	8	2	0	98	117	16	74	93	3	463773-8_14.jpg
463773	8	2	0	98	117	16	74	93	3	463773-8_15.jpg
463773	8	2	0	98	117	16	74	93	3	463773-8_16.jpg
463773	8	2	0	98	117	16	74	93	3	463773-8_17.jpg
463773	8	2	0	98	117	16	74	93	3	463773-8_18.jpg
463773	8	2	0	98	117	16	74	93	3	463773-8_19.jpg
463773	8	2	0	98	117	16	74	93	3	463773-8_20.jpg
463773	8	2	0	98	117	16	74	93	3	463773-8_21.jpg
465953	9	0	0	119	107	11	82	81	3	465953-9_0.jpg
465953	9	0	0	119	107	11	82	81	3	465953-9_1.jpg
465953	9	0	0	119	107	11	82	81	3	465953-9_2.jpg
465953	9	0	0	119	107	11	82	81	3	465953-9_3.jpg
465953	9	0	0	119	107	11	82	81	3	465953-9_4.jpg
465953	9	0	0	119	107	11	82	81	3	465953-9_5.jpg
465953	9	0	0	119	107	11	82	81	3	465953-9_6.jpg
465953	9	0	0	119	107	11	82	81	3	465953-9_7.jpg
465953	9	0	0	119	107	11	82	81	3	465953-9_8.jpg
465953	9	0	0	119	107	11	82	81	3	465953-9_9.jpg
465953	9	0	0	119	107	11	82	81	3	465953-9_10.jpg
465953	9	0	0	119	107	11	82	81	3	465953-9_11.jpg
465953	9	0	0	119	107	11	82	81	3	465953-9_12.jpg
465953	9	0	0	119	107	11	82	81	3	465953-9_13.jpg
465953	9	0	0	119	107	11	82	81	3	465953-9_14.jpg
465953	9	0	0	119	107	11	82	81	3	465953-9_15.jpg
466435	8	0	0	115	122	13	69	74	2	466435-8_0.jpg
466435	8	0	0	115	122	13	69	74	2	466435-8_1.jpg
466435	8	0	0	115	122	13	69	74	2	466435-8_2.jpg
466435	8	0	0	115	122	13	69	74	2	466435-8_3.jpg
466435	8	0	0	115	122	13	69	74	2	466435-8_4.jpg
466435	8	0	0	115	122	13	69	74	2	466435-8_5.jpg
466435	8	0	0	115	122	13	69	74	2	466435-8_6.jpg
466435	8	0	0	115	122	13	69	74	2	466435-8_7.jpg
466435	8	0	0	115	122	13	69	74	2	466435-8_8.jpg
466435	8	0	0	115	122	13	69	74	2	466435-8_9.jpg
466435	8	0	0	115	122	13	69	74	2	466435-8_10.jpg
466435	8	0	0	115	122	13	69	74	2	466435-8_11.jpg
466435	8	0	0	115	122	13	69	74	2	466435-8_12.jpg
466435	8	0	0	115	122	13	69	74	2	466435-8_13.jpg
466435	8	0	0	115	122	13	69	74	2	466435-8_14.jpg
466435	8	0	0	115	122	13	69	74	2	466435-8_15.jpg
470658	8	0	0	109	98	13	70	83	3	470658-8_0.jpg
470658	8	0	0	109	98	13	70	83	3	470658-8_1.jpg
470658	8	0	0	109	98	13	70	83	3	470658-8_2.jpg
470658	8	0	0	109	98	13	70	83	3	470658-8_3.jpg
470658	8	0	0	109	98	13	70	83	3	470658-8_4.jpg
470658	8	0	0	109	98	13	70	83	3	470658-8_5.jpg
470658	8	0	0	109	98	13	70	83	3	470658-8_6.jpg
470658	8	0	0	109	98	13	70	83	3	470658-8_7.jpg
470658	8	0	0	109	98	13	70	83	3	470658-8_8.jpg
470658	8	0	0	109	98	13	70	83	3	470658-8_9.jpg
470658	8	0	0	109	98	13	70	83	3	470658-8_10.jpg
470658	8	0	0	109	98	13	70	83	3	470658-8_11.jpg
470658	8	0	0	109	98	13	70	83	3	470658-8_12.jpg
470658	8	0	0	109	98	13	70	83	3	470658-8_13.jpg
470658	8	0	0	109	98	13	70	83	3	470658-8_14.jpg
470658	8	0	0	109	98	13	70	83	3	470658-8_15.jpg
470658	8	0	0	109	98	13	70	83	3	470658-8_16.jpg
470658	8	0	0	109	98	13	70	83	3	470658-8_17.jpg
470658	8	0	0	109	98	13	70	83	3	470658-8_18.jpg
471659	9	0	1	105	120	13	76	76	3	471659-9_0.jpg
471659	9	0	1	105	120	13	76	76	3	471659-9_1.jpg
471659	9	0	1	105	120	13	76	76	3	471659-9_2.jpg
471659	9	0	1	105	120	13	76	76	3	471659-9_3.jpg
471659	9	0	1	105	120	13	76	76	3	471659-9_4.jpg
471659	9	0	1	105	120	13	76	76	3	471659-9_5.jpg
471659	9	0	1	105	120	13	76	76	3	471659-9_6.jpg
471659	9	0	1	105	120	13	76	76	3	471659-9_7.jpg
471659	9	0	1	105	120	13	76	76	3	471659-9_8.jpg
471659	9	0	1	105	120	13	76	76	3	471659-9_9.jpg
471659	9	0	1	105	120	13	76	76	3	471659-9_10.jpg
471659	9	0	1	105	120	13	76	76	3	471659-9_11.jpg
471659	9	0	1	105	120	13	76	76	3	471659-9_12.jpg
471659	9	0	1	105	120	13	76	76	3	471659-9_13.jpg
471659	9	0	1	105	120	13	76	76	3	471659-9_14.jpg
471659	9	0	1	105	120	13	76	76	3	471659-9_15.jpg
471699	8	0	0	95	132	15	81	91	4	471699-8_0.jpg
471699	8	0	0	95	132	15	81	91	4	471699-8_1.jpg
471699	8	0	0	95	132	15	81	91	4	471699-8_2.jpg
471699	8	0	0	95	132	15	81	91	4	471699-8_3.jpg
471699	8	0	0	95	132	15	81	91	4	471699-8_4.jpg
471699	8	0	0	95	132	15	81	91	4	471699-8_5.jpg
471699	8	0	0	95	132	15	81	91	4	471699-8_6.jpg
471699	8	0	0	95	132	15	81	91	4	471699-8_7.jpg
471699	8	0	0	95	132	15	81	91	4	471699-8_8.jpg
471699	8	0	0	95	132	15	81	91	4	471699-8_9.jpg
471699	8	0	0	95	132	15	81	91	4	471699-8_10.jpg
471699	8	0	0	95	132	15	81	91	4	471699-8_11.jpg
471699	8	0	0	95	132	15	81	91	4	471699-8_12.jpg
471699	8	0	0	95	132	15	81	91	4	471699-8_13.jpg
471699	8	0	0	95	132	15	81	91	4	471699-8_14.jpg
471699	8	0	0	95	132	15	81	91	4	471699-8_15.jpg
471699	8	0	0	95	132	15	81	91	4	471699-8_16.jpg
471699	8	0	0	95	132	15	81	91	4	471699-8_17.jpg
471699	8	0	0	95	132	15	81	91	4	471699-8_18.jpg
471699	8	0	0	95	132	15	81	91	4	471699-8_19.jpg
471699	8	0	0	95	132	15	81	91	4	471699-8_20.jpg
471699	8	0	0	95	132	15	81	91	4	471699-8_21.jpg
471699	8	0	0	95	132	15	81	91	4	471699-8_22.jpg
472130	8	2	1	129	102	14	80	85	3	472130-8_0.jpg
472130	8	2	1	129	102	14	80	85	3	472130-8_1.jpg
472130	8	2	1	129	102	14	80	85	3	472130-8_2.jpg
472130	8	2	1	129	102	14	80	85	3	472130-8_3.jpg
472130	8	2	1	129	102	14	80	85	3	472130-8_4.jpg
472130	8	2	1	129	102	14	80	85	3	472130-8_5.jpg
472130	8	2	1	129	102	14	80	85	3	472130-8_6.jpg
472130	8	2	1	129	102	14	80	85	3	472130-8_7.jpg
472130	8	2	1	129	102	14	80	85	3	472130-8_8.jpg
472130	8	2	1	129	102	14	80	85	3	472130-8_9.jpg
472130	8	2	1	129	102	14	80	85	3	472130-8_10.jpg
472130	8	2	1	129	102	14	80	85	3	472130-8_11.jpg
472130	8	2	1	129	102	14	80	85	3	472130-8_12.jpg
472130	8	2	1	129	102	14	80	85	3	472130-8_13.jpg
472130	8	2	1	129	102	14	80	85	3	472130-8_14.jpg
472130	8	2	1	129	102	14	80	85	3	472130-8_15.jpg
472130	8	2	1	129	102	14	80	85	3	472130-8_16.jpg
472130	8	2	1	129	102	14	80	85	3	472130-8_17.jpg
472130	8	2	1	129	102	14	80	85	3	472130-8_18.jpg
472130	8	2	1	129	102	14	80	85	3	472130-8_19.jpg
472130	8	2	1	129	102	14	80	85	3	472130-8_20.jpg
472130	8	2	1	129	102	14	80	85	3	472130-8_21.jpg
472842	8	0	1	134	110	12	86	72	3	472842-8_0.jpg
472842	8	0	1	134	110	12	86	72	3	472842-8_1.jpg
472842	8	0	1	134	110	12	86	72	3	472842-8_2.jpg
472842	8	0	1	134	110	12	86	72	3	472842-8_3.jpg
472842	8	0	1	134	110	12	86	72	3	472842-8_4.jpg
472842	8	0	1	134	110	12	86	72	3	472842-8_5.jpg
472842	8	0	1	134	110	12	86	72	3	472842-8_6.jpg
472842	8	0	1	134	110	12	86	72	3	472842-8_7.jpg
472842	8	0	1	134	110	12	86	72	3	472842-8_8.jpg
472842	8	0	1	134	110	12	86	72	3	472842-8_9.jpg
472842	8	0	1	134	110	12	86	72	3	472842-8_10.jpg
472842	8	0	1	134	110	12	86	72	3	472842-8_11.jpg
472842	8	0	1	134	110	12	86	72	3	472842-8_12.jpg
472842	8	0	1	134	110	12	86	72	3	472842-8_13.jpg
472842	8	0	1	134	110	12	86	72	3	472842-8_14.jpg
472842	8	0	1	134	110	12	86	72	3	472842-8_15.jpg
472842	8	0	1	134	110	12	86	72	3	472842-8_16.jpg
473438	7	0	1	122	105	14	82	82	3	473438-7_0.jpg
473438	7	0	1	122	105	14	82	82	3	473438-7_1.jpg
473438	7	0	1	122	105	14	82	82	3	473438-7_2.jpg
473438	7	0	1	122	105	14	82	82	3	473438-7_3.jpg
473438	7	0	1	122	105	14	82	82	3	473438-7_4.jpg
473438	7	0	1	122	105	14	82	82	3	473438-7_5.jpg
473438	7	0	1	122	105	14	82	82	3	473438-7_6.jpg
473438	7	0	1	122	105	14	82	82	3	473438-7_7.jpg
473438	7	0	1	122	105	14	82	82	3	473438-7_8.jpg
473438	7	0	1	122	105	14	82	82	3	473438-7_9.jpg
473438	7	0	1	122	105	14	82	82	3	473438-7_10.jpg
473438	7	0	1	122	105	14	82	82	3	473438-7_11.jpg
473438	7	0	1	122	105	14	82	82	3	473438-7_12.jpg
473438	7	0	1	122	105	14	82	82	3	473438-7_13.jpg
473438	7	0	1	122	105	14	82	82	3	473438-7_14.jpg
473438	7	0	1	122	105	14	82	82	3	473438-7_15.jpg
473438	7	0	1	122	105	14	82	82	3	473438-7_16.jpg
473438	7	0	1	122	105	14	82	82	3	473438-7_17.jpg
473438	7	0	1	122	105	14	82	82	3	473438-7_18.jpg
474967	7	0	1	101	87	13	97	96	4	474967-7_0.jpg
474967	7	0	1	101	87	13	97	96	4	474967-7_1.jpg
474967	7	0	1	101	87	13	97	96	4	474967-7_2.jpg
474967	7	0	1	101	87	13	97	96	4	474967-7_3.jpg
474967	7	0	1	101	87	13	97	96	4	474967-7_4.jpg
474967	7	0	1	101	87	13	97	96	4	474967-7_5.jpg
474967	7	0	1	101	87	13	97	96	4	474967-7_6.jpg
474967	7	0	1	101	87	13	97	96	4	474967-7_7.jpg
474967	7	0	1	101	87	13	97	96	4	474967-7_8.jpg
474967	7	0	1	101	87	13	97	96	4	474967-7_9.jpg
474967	7	0	1	101	87	13	97	96	4	474967-7_10.jpg
474967	7	0	1	101	87	13	97	96	4	474967-7_11.jpg
474967	7	0	1	101	87	13	97	96	4	474967-7_12.jpg
474967	7	0	1	101	87	13	97	96	4	474967-7_13.jpg
474967	7	0	1	101	87	13	97	96	4	474967-7_14.jpg
474967	7	0	1	101	87	13	97	96	4	474967-7_15.jpg
474967	7	0	1	101	87	13	97	96	4	474967-7_16.jpg
474967	7	0	1	101	87	13	97	96	4	474967-7_17.jpg
474967	7	0	1	101	87	13	97	96	4	474967-7_18.jpg
474967	7	0	1	101	87	13	97	96	4	474967-7_19.jpg
475047	7	0	0	104	104	14	85	93	3	475047-7_0.jpg
475047	7	0	0	104	104	14	85	93	3	475047-7_1.jpg
475047	7	0	0	104	104	14	85	93	3	475047-7_2.jpg
475047	7	0	0	104	104	14	85	93	3	475047-7_3.jpg
475047	7	0	0	104	104	14	85	93	3	475047-7_4.jpg
475047	7	0	0	104	104	14	85	93	3	475047-7_5.jpg
475047	7	0	0	104	104	14	85	93	3	475047-7_6.jpg
475047	7	0	0	104	104	14	85	93	3	475047-7_7.jpg
475047	7	0	0	104	104	14	85	93	3	475047-7_8.jpg
475047	7	0	0	104	104	14	85	93	3	475047-7_9.jpg
475047	7	0	0	104	104	14	85	93	3	475047-7_10.jpg
475047	7	0	0	104	104	14	85	93	3	475047-7_11.jpg
475047	7	0	0	104	104	14	85	93	3	475047-7_12.jpg
475047	7	0	0	104	104	14	85	93	3	475047-7_13.jpg
475047	7	0	0	104	104	14	85	93	3	475047-7_14.jpg
475047	7	0	0	104	104	14	85	93	3	475047-7_15.jpg
475047	7	0	0	104	104	14	85	93	3	475047-7_16.jpg
475047	7	0	0	104	104	14	85	93	3	475047-7_17.jpg
475047	7	0	0	104	104	14	85	93	3	475047-7_18.jpg
475047	7	0	0	104	104	14	85	93	3	475047-7_19.jpg
476260	7	2	0	111	116	14	90	91	2	476260-7_0.jpg
476260	7	2	0	111	116	14	90	91	2	476260-7_1.jpg
476260	7	2	0	111	116	14	90	91	2	476260-7_2.jpg
476260	7	2	0	111	116	14	90	91	2	476260-7_3.jpg
476260	7	2	0	111	116	14	90	91	2	476260-7_4.jpg
476260	7	2	0	111	116	14	90	91	2	476260-7_5.jpg
476260	7	2	0	111	116	14	90	91	2	476260-7_6.jpg
476260	7	2	0	111	116	14	90	91	2	476260-7_7.jpg
476260	7	2	0	111	116	14	90	91	2	476260-7_8.jpg
476260	7	2	0	111	116	14	90	91	2	476260-7_9.jpg
476260	7	2	0	111	116	14	90	91	2	476260-7_10.jpg
476260	7	2	0	111	116	14	90	91	2	476260-7_11.jpg
476260	7	2	0	111	116	14	90	91	2	476260-7_12.jpg
476260	7	2	0	111	116	14	90	91	2	476260-7_13.jpg
476260	7	2	0	111	116	14	90	91	2	476260-7_14.jpg
476260	7	2	0	111	116	14	90	91	2	476260-7_15.jpg
476260	7	2	0	111	116	14	90	91	2	476260-7_16.jpg
476877	7	0	0	113	121	12	106	98	4	476877-7_0.jpg
476877	7	0	0	113	121	12	106	98	4	476877-7_1.jpg
476877	7	0	0	113	121	12	106	98	4	476877-7_2.jpg
476877	7	0	0	113	121	12	106	98	4	476877-7_3.jpg
476877	7	0	0	113	121	12	106	98	4	476877-7_4.jpg
476877	7	0	0	113	121	12	106	98	4	476877-7_5.jpg
476877	7	0	0	113	121	12	106	98	4	476877-7_6.jpg
476877	7	0	0	113	121	12	106	98	4	476877-7_7.jpg
476877	7	0	0	113	121	12	106	98	4	476877-7_8.jpg
476877	7	0	0	113	121	12	106	98	4	476877-7_9.jpg
476877	7	0	0	113	121	12	106	98	4	476877-7_10.jpg
476877	7	0	0	113	121	12	106	98	4	476877-7_11.jpg
476877	7	0	0	113	121	12	106	98	4	476877-7_12.jpg
476877	7	0	0	113	121	12	106	98	4	476877-7_13.jpg
476877	7	0	0	113	121	12	106	98	4	476877-7_14.jpg
476877	7	0	0	113	121	12	106	98	4	476877-7_15.jpg
476877	7	0	0	113	121	12	106	98	4	476877-7_16.jpg
477303	7	0	0	112	95	12	78	86	4	477303-7_0.jpg
477303	7	0	0	112	95	12	78	86	4	477303-7_1.jpg
477303	7	0	0	112	95	12	78	86	4	477303-7_2.jpg
477303	7	0	0	112	95	12	78	86	4	477303-7_3.jpg
477303	7	0	0	112	95	12	78	86	4	477303-7_4.jpg
477303	7	0	0	112	95	12	78	86	4	477303-7_5.jpg
477303	7	0	0	112	95	12	78	86	4	477303-7_6.jpg
477303	7	0	0	112	95	12	78	86	4	477303-7_7.jpg
477303	7	0	0	112	95	12	78	86	4	477303-7_8.jpg
477303	7	0	0	112	95	12	78	86	4	477303-7_9.jpg
477303	7	0	0	112	95	12	78	86	4	477303-7_10.jpg
477303	7	0	0	112	95	12	78	86	4	477303-7_11.jpg
477303	7	0	0	112	95	12	78	86	4	477303-7_12.jpg
477303	7	0	0	112	95	12	78	86	4	477303-7_13.jpg
477303	7	0	0	112	95	12	78	86	4	477303-7_14.jpg
477303	7	0	0	112	95	12	78	86	4	477303-7_15.jpg
477303	7	0	0	112	95	12	78	86	4	477303-7_16.jpg
477303	7	0	0	112	95	12	78	86	4	477303-7_17.jpg
477303	7	0	0	112	95	12	78	86	4	477303-7_18.jpg
477303	7	0	0	112	95	12	78	86	4	477303-7_19.jpg
477330	7	0	0	113	91	14	91	85	3	477330-7_0.jpg
477330	7	0	0	113	91	14	91	85	3	477330-7_1.jpg
477330	7	0	0	113	91	14	91	85	3	477330-7_2.jpg
477330	7	0	0	113	91	14	91	85	3	477330-7_3.jpg
477330	7	0	0	113	91	14	91	85	3	477330-7_4.jpg
477330	7	0	0	113	91	14	91	85	3	477330-7_5.jpg
477330	7	0	0	113	91	14	91	85	3	477330-7_6.jpg
477330	7	0	0	113	91	14	91	85	3	477330-7_7.jpg
477330	7	0	0	113	91	14	91	85	3	477330-7_8.jpg
477330	7	0	0	113	91	14	91	85	3	477330-7_9.jpg
477330	7	0	0	113	91	14	91	85	3	477330-7_10.jpg
477330	7	0	0	113	91	14	91	85	3	477330-7_11.jpg
477330	7	0	0	113	91	14	91	85	3	477330-7_12.jpg
477330	7	0	0	113	91	14	91	85	3	477330-7_13.jpg
477330	7	0	0	113	91	14	91	85	3	477330-7_14.jpg
477330	7	0	0	113	91	14	91	85	3	477330-7_15.jpg
477330	7	0	0	113	91	14	91	85	3	477330-7_16.jpg
477330	7	0	0	113	91	14	91	85	3	477330-7_17.jpg
477330	7	0	0	113	91	14	91	85	3	477330-7_18.jpg
477330	7	0	0	113	91	14	91	85	3	477330-7_19.jpg
477376	5	0	1	104	109	14	85	79	4	477376-5_0.jpg
477376	5	0	1	104	109	14	85	79	4	477376-5_1.jpg
477376	5	0	1	104	109	14	85	79	4	477376-5_2.jpg
477376	5	0	1	104	109	14	85	79	4	477376-5_3.jpg
477376	5	0	1	104	109	14	85	79	4	477376-5_4.jpg
477376	5	0	1	104	109	14	85	79	4	477376-5_5.jpg
477376	5	0	1	104	109	14	85	79	4	477376-5_6.jpg
477376	5	0	1	104	109	14	85	79	4	477376-5_7.jpg
477376	5	0	1	104	109	14	85	79	4	477376-5_8.jpg
477376	5	0	1	104	109	14	85	79	4	477376-5_9.jpg
477376	5	0	1	104	109	14	85	79	4	477376-5_10.jpg
477376	5	0	1	104	109	14	85	79	4	477376-5_11.jpg
477376	5	0	1	104	109	14	85	79	4	477376-5_12.jpg
477376	5	0	1	104	109	14	85	79	4	477376-5_13.jpg
477376	5	0	1	104	109	14	85	79	4	477376-5_14.jpg
477376	5	0	1	104	109	14	85	79	4	477376-5_15.jpg
477376	5	0	1	104	109	14	85	79	4	477376-5_16.jpg
477376	5	0	1	104	109	14	85	79	4	477376-5_17.jpg
477376	5	0	1	104	109	14	85	79	4	477376-5_18.jpg
477376	5	0	1	104	109	14	85	79	4	477376-5_19.jpg
477390	8	1	1	102	123	14	86	91	3	477390-8_0.jpg
477390	8	1	1	102	123	14	86	91	3	477390-8_1.jpg
477390	8	1	1	102	123	14	86	91	3	477390-8_2.jpg
477390	8	1	1	102	123	14	86	91	3	477390-8_3.jpg
477390	8	1	1	102	123	14	86	91	3	477390-8_4.jpg
477390	8	1	1	102	123	14	86	91	3	477390-8_5.jpg
477390	8	1	1	102	123	14	86	91	3	477390-8_6.jpg
477390	8	1	1	102	123	14	86	91	3	477390-8_7.jpg
477390	8	1	1	102	123	14	86	91	3	477390-8_8.jpg
477390	8	1	1	102	123	14	86	91	3	477390-8_9.jpg
477390	8	1	1	102	123	14	86	91	3	477390-8_10.jpg
477390	8	1	1	102	123	14	86	91	3	477390-8_11.jpg
477390	8	1	1	102	123	14	86	91	3	477390-8_12.jpg
477390	8	1	1	102	123	14	86	91	3	477390-8_13.jpg
477390	8	1	1	102	123	14	86	91	3	477390-8_14.jpg
477390	8	1	1	102	123	14	86	91	3	477390-8_15.jpg
477390	8	1	1	102	123	14	86	91	3	477390-8_16.jpg
477390	8	1	1	102	123	14	86	91	3	477390-8_17.jpg
477390	8	1	1	102	123	14	86	91	3	477390-8_18.jpg
477390	8	1	1	102	123	14	86	91	3	477390-8_19.jpg
477390	8	1	1	102	123	14	86	91	3	477390-8_20.jpg
477390	8	1	1	102	123	14	86	91	3	477390-8_21.jpg
477390	8	1	1	102	123	14	86	91	3	477390-8_22.jpg
479150	7	1	1	114	112	14	81	87	3	479150-7_0.jpg
479150	7	1	1	114	112	14	81	87	3	479150-7_1.jpg
479150	7	1	1	114	112	14	81	87	3	479150-7_2.jpg
479150	7	1	1	114	112	14	81	87	3	479150-7_3.jpg
479150	7	1	1	114	112	14	81	87	3	479150-7_4.jpg
479150	7	1	1	114	112	14	81	87	3	479150-7_5.jpg
479150	7	1	1	114	112	14	81	87	3	479150-7_6.jpg
479150	7	1	1	114	112	14	81	87	3	479150-7_7.jpg
479150	7	1	1	114	112	14	81	87	3	479150-7_8.jpg
479150	7	1	1	114	112	14	81	87	3	479150-7_9.jpg
479150	7	1	1	114	112	14	81	87	3	479150-7_10.jpg
479150	7	1	1	114	112	14	81	87	3	479150-7_11.jpg
479150	7	1	1	114	112	14	81	87	3	479150-7_12.jpg
479150	7	1	1	114	112	14	81	87	3	479150-7_13.jpg
479150	7	1	1	114	112	14	81	87	3	479150-7_14.jpg
479150	7	1	1	114	112	14	81	87	3	479150-7_15.jpg
479150	7	1	1	114	112	14	81	87	3	479150-7_16.jpg
479150	7	1	1	114	112	14	81	87	3	479150-7_17.jpg
479150	7	1	1	114	112	14	81	87	3	479150-7_18.jpg
479150	7	1	1	114	112	14	81	87	3	479150-7_19.jpg
479150	7	1	1	114	112	14	81	87	3	479150-7_20.jpg
479150	7	1	1	114	112	14	81	87	3	479150-7_21.jpg
479235	6	0	0	95	98	14	84	93	3	479235-6_0.jpg
479235	6	0	0	95	98	14	84	93	3	479235-6_1.jpg
479235	6	0	0	95	98	14	84	93	3	479235-6_2.jpg
479235	6	0	0	95	98	14	84	93	3	479235-6_3.jpg
479235	6	0	0	95	98	14	84	93	3	479235-6_4.jpg
479235	6	0	0	95	98	14	84	93	3	479235-6_5.jpg
479235	6	0	0	95	98	14	84	93	3	479235-6_6.jpg
479235	6	0	0	95	98	14	84	93	3	479235-6_7.jpg
479235	6	0	0	95	98	14	84	93	3	479235-6_8.jpg
479235	6	0	0	95	98	14	84	93	3	479235-6_9.jpg
479235	6	0	0	95	98	14	84	93	3	479235-6_10.jpg
479235	6	0	0	95	98	14	84	93	3	479235-6_11.jpg
479235	6	0	0	95	98	14	84	93	3	479235-6_12.jpg
479235	6	0	0	95	98	14	84	93	3	479235-6_13.jpg
479235	6	0	0	95	98	14	84	93	3	479235-6_14.jpg
479235	6	0	0	95	98	14	84	93	3	479235-6_15.jpg
479235	6	0	0	95	98	14	84	93	3	479235-6_16.jpg
479235	6	0	0	95	98	14	84	93	3	479235-6_17.jpg
479235	6	0	0	95	98	14	84	93	3	479235-6_18.jpg
479235	6	0	0	95	98	14	84	93	3	479235-6_19.jpg
479684	7	1	0	111	121	12	77	83	3	479684-7_0.jpg
479684	7	1	0	111	121	12	77	83	3	479684-7_1.jpg
479684	7	1	0	111	121	12	77	83	3	479684-7_2.jpg
479684	7	1	0	111	121	12	77	83	3	479684-7_3.jpg
479684	7	1	0	111	121	12	77	83	3	479684-7_4.jpg
479684	7	1	0	111	121	12	77	83	3	479684-7_5.jpg
479684	7	1	0	111	121	12	77	83	3	479684-7_6.jpg
479684	7	1	0	111	121	12	77	83	3	479684-7_7.jpg
479684	7	1	0	111	121	12	77	83	3	479684-7_8.jpg
479684	7	1	0	111	121	12	77	83	3	479684-7_9.jpg
479684	7	1	0	111	121	12	77	83	3	479684-7_10.jpg
479684	7	1	0	111	121	12	77	83	3	479684-7_11.jpg
479684	7	1	0	111	121	12	77	83	3	479684-7_12.jpg
479684	7	1	0	111	121	12	77	83	3	479684-7_13.jpg
479684	7	1	0	111	121	12	77	83	3	479684-7_14.jpg
479697	8	1	0	89	113	16	99	99	3	479697-8_0.jpg
479697	8	1	0	89	113	16	99	99	3	479697-8_1.jpg
479697	8	1	0	89	113	16	99	99	3	479697-8_2.jpg
479697	8	1	0	89	113	16	99	99	3	479697-8_3.jpg
479697	8	1	0	89	113	16	99	99	3	479697-8_4.jpg
479697	8	1	0	89	113	16	99	99	3	479697-8_5.jpg
479697	8	1	0	89	113	16	99	99	3	479697-8_6.jpg
479697	8	1	0	89	113	16	99	99	3	479697-8_7.jpg
479697	8	1	0	89	113	16	99	99	3	479697-8_8.jpg
479697	8	1	0	89	113	16	99	99	3	479697-8_9.jpg
479697	8	1	0	89	113	16	99	99	3	479697-8_10.jpg
479697	8	1	0	89	113	16	99	99	3	479697-8_11.jpg
479697	8	1	0	89	113	16	99	99	3	479697-8_12.jpg
479697	8	1	0	89	113	16	99	99	3	479697-8_13.jpg
479697	8	1	0	89	113	16	99	99	3	479697-8_14.jpg
479697	8	1	0	89	113	16	99	99	3	479697-8_15.jpg
479697	8	1	0	89	113	16	99	99	3	479697-8_16.jpg
479697	8	1	0	89	113	16	99	99	3	479697-8_17.jpg
479697	8	1	0	89	113	16	99	99	3	479697-8_18.jpg
479697	8	1	0	89	113	16	99	99	3	479697-8_19.jpg
479697	8	1	0	89	113	16	99	99	3	479697-8_20.jpg
479697	8	1	0	89	113	16	99	99	3	479697-8_21.jpg
479697	8	1	0	89	113	16	99	99	3	479697-8_22.jpg
479697	8	1	0	89	113	16	99	99	3	479697-8_23.jpg
479697	8	1	0	89	113	16	99	99	3	479697-8_24.jpg
480133	6	0	1	102	102	11	100	85	3	480133-6_0.jpg
480133	6	0	1	102	102	11	100	85	3	480133-6_1.jpg
480133	6	0	1	102	102	11	100	85	3	480133-6_2.jpg
480133	6	0	1	102	102	11	100	85	3	480133-6_3.jpg
480133	6	0	1	102	102	11	100	85	3	480133-6_4.jpg
480133	6	0	1	102	102	11	100	85	3	480133-6_5.jpg
480133	6	0	1	102	102	11	100	85	3	480133-6_6.jpg
480133	6	0	1	102	102	11	100	85	3	480133-6_7.jpg
480133	6	0	1	102	102	11	100	85	3	480133-6_8.jpg
480133	6	0	1	102	102	11	100	85	3	480133-6_9.jpg
480133	6	0	1	102	102	11	100	85	3	480133-6_10.jpg
480133	6	0	1	102	102	11	100	85	3	480133-6_11.jpg
480133	6	0	1	102	102	11	100	85	3	480133-6_12.jpg
480133	6	0	1	102	102	11	100	85	3	480133-6_13.jpg
480133	6	0	1	102	102	11	100	85	3	480133-6_14.jpg
480133	6	0	1	102	102	11	100	85	3	480133-6_15.jpg
480133	6	0	1	102	102	11	100	85	3	480133-6_16.jpg
480892	7	0	1	115	103	14	83	85	3	480892-7_0.jpg
480892	7	0	1	115	103	14	83	85	3	480892-7_1.jpg
480892	7	0	1	115	103	14	83	85	3	480892-7_2.jpg
480892	7	0	1	115	103	14	83	85	3	480892-7_3.jpg
480892	7	0	1	115	103	14	83	85	3	480892-7_4.jpg
480892	7	0	1	115	103	14	83	85	3	480892-7_5.jpg
480892	7	0	1	115	103	14	83	85	3	480892-7_6.jpg
480892	7	0	1	115	103	14	83	85	3	480892-7_7.jpg
480892	7	0	1	115	103	14	83	85	3	480892-7_8.jpg
480892	7	0	1	115	103	14	83	85	3	480892-7_9.jpg
480892	7	0	1	115	103	14	83	85	3	480892-7_10.jpg
480892	7	0	1	115	103	14	83	85	3	480892-7_11.jpg
480892	7	0	1	115	103	14	83	85	3	480892-7_12.jpg
480892	7	0	1	115	103	14	83	85	3	480892-7_13.jpg
480892	7	0	1	115	103	14	83	85	3	480892-7_14.jpg
480892	7	0	1	115	103	14	83	85	3	480892-7_15.jpg
480892	7	0	1	115	103	14	83	85	3	480892-7_16.jpg
480892	7	0	1	115	103	14	83	85	3	480892-7_17.jpg
480892	7	0	1	115	103	14	83	85	3	480892-7_18.jpg
480892	7	0	1	115	103	14	83	85	3	480892-7_19.jpg
480892	7	0	1	115	103	14	83	85	3	480892-7_20.jpg
480892	7	0	1	115	103	14	83	85	3	480892-7_21.jpg
481311	8	1	0	104	118	16	86	91	4	481311-8_0.jpg
481311	8	1	0	104	118	16	86	91	4	481311-8_1.jpg
481311	8	1	0	104	118	16	86	91	4	481311-8_2.jpg
481311	8	1	0	104	118	16	86	91	4	481311-8_3.jpg
481311	8	1	0	104	118	16	86	91	4	481311-8_4.jpg
481311	8	1	0	104	118	16	86	91	4	481311-8_5.jpg
481311	8	1	0	104	118	16	86	91	4	481311-8_6.jpg
481311	8	1	0	104	118	16	86	91	4	481311-8_7.jpg
481311	8	1	0	104	118	16	86	91	4	481311-8_8.jpg
481311	8	1	0	104	118	16	86	91	4	481311-8_9.jpg
481311	8	1	0	104	118	16	86	91	4	481311-8_10.jpg
481311	8	1	0	104	118	16	86	91	4	481311-8_11.jpg
481311	8	1	0	104	118	16	86	91	4	481311-8_12.jpg
481311	8	1	0	104	118	16	86	91	4	481311-8_13.jpg
481311	8	1	0	104	118	16	86	91	4	481311-8_14.jpg
481311	8	1	0	104	118	16	86	91	4	481311-8_15.jpg
481311	8	1	0	104	118	16	86	91	4	481311-8_16.jpg
481311	8	1	0	104	118	16	86	91	4	481311-8_17.jpg
481311	8	1	0	104	118	16	86	91	4	481311-8_18.jpg
481311	8	1	0	104	118	16	86	91	4	481311-8_19.jpg
481311	8	1	0	104	118	16	86	91	4	481311-8_20.jpg
481311	8	1	0	104	118	16	86	91	4	481311-8_21.jpg
481311	8	1	0	104	118	16	86	91	4	481311-8_22.jpg
481311	8	1	0	104	118	16	86	91	4	481311-8_23.jpg
481331	7	0	1	113	104	13	85	74	4	481331-7_0.jpg
481331	7	0	1	113	104	13	85	74	4	481331-7_1.jpg
481331	7	0	1	113	104	13	85	74	4	481331-7_2.jpg
481331	7	0	1	113	104	13	85	74	4	481331-7_3.jpg
481331	7	0	1	113	104	13	85	74	4	481331-7_4.jpg
481331	7	0	1	113	104	13	85	74	4	481331-7_5.jpg
481331	7	0	1	113	104	13	85	74	4	481331-7_6.jpg
481331	7	0	1	113	104	13	85	74	4	481331-7_7.jpg
481331	7	0	1	113	104	13	85	74	4	481331-7_8.jpg
481331	7	0	1	113	104	13	85	74	4	481331-7_9.jpg
481331	7	0	1	113	104	13	85	74	4	481331-7_10.jpg
481331	7	0	1	113	104	13	85	74	4	481331-7_11.jpg
481331	7	0	1	113	104	13	85	74	4	481331-7_12.jpg
481331	7	0	1	113	104	13	85	74	4	481331-7_13.jpg
481331	7	0	1	113	104	13	85	74	4	481331-7_14.jpg
481331	7	0	1	113	104	13	85	74	4	481331-7_15.jpg
481331	7	0	1	113	104	13	85	74	4	481331-7_16.jpg
481331	7	0	1	113	104	13	85	74	4	481331-7_17.jpg
481331	7	0	1	113	104	13	85	74	4	481331-7_18.jpg
481331	7	0	1	113	104	13	85	74	4	481331-7_19.jpg
481331	7	0	1	113	104	13	85	74	4	481331-7_20.jpg
481331	7	0	1	113	104	13	85	74	4	481331-7_21.jpg
481371	7	0	1	114	104	13	88	75	4	481371-7_0.jpg
481371	7	0	1	114	104	13	88	75	4	481371-7_1.jpg
481371	7	0	1	114	104	13	88	75	4	481371-7_2.jpg
481371	7	0	1	114	104	13	88	75	4	481371-7_3.jpg
481371	7	0	1	114	104	13	88	75	4	481371-7_4.jpg
481371	7	0	1	114	104	13	88	75	4	481371-7_5.jpg
481371	7	0	1	114	104	13	88	75	4	481371-7_6.jpg
481371	7	0	1	114	104	13	88	75	4	481371-7_7.jpg
481371	7	0	1	114	104	13	88	75	4	481371-7_8.jpg
481371	7	0	1	114	104	13	88	75	4	481371-7_9.jpg
481371	7	0	1	114	104	13	88	75	4	481371-7_10.jpg
481371	7	0	1	114	104	13	88	75	4	481371-7_11.jpg
481371	7	0	1	114	104	13	88	75	4	481371-7_12.jpg
481371	7	0	1	114	104	13	88	75	4	481371-7_13.jpg
481371	7	0	1	114	104	13	88	75	4	481371-7_14.jpg
481371	7	0	1	114	104	13	88	75	4	481371-7_15.jpg
481371	7	0	1	114	104	13	88	75	4	481371-7_16.jpg
481371	7	0	1	114	104	13	88	75	4	481371-7_17.jpg
481371	7	0	1	114	104	13	88	75	4	481371-7_18.jpg
481371	7	0	1	114	104	13	88	75	4	481371-7_19.jpg
481371	7	0	1	114	104	13	88	75	4	481371-7_20.jpg
481371	7	0	1	114	104	13	88	75	4	481371-7_21.jpg
481412	7	1	0	100	102	16	93	102	4	481412-7_0.jpg
481412	7	1	0	100	102	16	93	102	4	481412-7_1.jpg
481412	7	1	0	100	102	16	93	102	4	481412-7_2.jpg
481412	7	1	0	100	102	16	93	102	4	481412-7_3.jpg
481412	7	1	0	100	102	16	93	102	4	481412-7_4.jpg
481412	7	1	0	100	102	16	93	102	4	481412-7_5.jpg
481412	7	1	0	100	102	16	93	102	4	481412-7_6.jpg
481412	7	1	0	100	102	16	93	102	4	481412-7_7.jpg
481412	7	1	0	100	102	16	93	102	4	481412-7_8.jpg
481412	7	1	0	100	102	16	93	102	4	481412-7_9.jpg
481412	7	1	0	100	102	16	93	102	4	481412-7_10.jpg
481412	7	1	0	100	102	16	93	102	4	481412-7_11.jpg
481412	7	1	0	100	102	16	93	102	4	481412-7_12.jpg
481412	7	1	0	100	102	16	93	102	4	481412-7_13.jpg
481412	7	1	0	100	102	16	93	102	4	481412-7_14.jpg
481412	7	1	0	100	102	16	93	102	4	481412-7_15.jpg
481412	7	1	0	100	102	16	93	102	4	481412-7_16.jpg
481412	7	1	0	100	102	16	93	102	4	481412-7_17.jpg
481412	7	1	0	100	102	16	93	102	4	481412-7_18.jpg
481412	7	1	0	100	102	16	93	102	4	481412-7_19.jpg
481412	7	1	0	100	102	16	93	102	4	481412-7_20.jpg
481412	7	1	0	100	102	16	93	102	4	481412-7_21.jpg
481412	7	1	0	100	102	16	93	102	4	481412-7_22.jpg
481412	7	1	0	100	102	16	93	102	4	481412-7_23.jpg
482432	6	2	1	96	92	15	106	100	4	482432-6_0.jpg
482432	6	2	1	96	92	15	106	100	4	482432-6_1.jpg
482432	6	2	1	96	92	15	106	100	4	482432-6_2.jpg
482432	6	2	1	96	92	15	106	100	4	482432-6_3.jpg
482432	6	2	1	96	92	15	106	100	4	482432-6_4.jpg
482432	6	2	1	96	92	15	106	100	4	482432-6_5.jpg
482432	6	2	1	96	92	15	106	100	4	482432-6_6.jpg
482432	6	2	1	96	92	15	106	100	4	482432-6_7.jpg
482432	6	2	1	96	92	15	106	100	4	482432-6_8.jpg
482432	6	2	1	96	92	15	106	100	4	482432-6_9.jpg
482432	6	2	1	96	92	15	106	100	4	482432-6_10.jpg
482432	6	2	1	96	92	15	106	100	4	482432-6_11.jpg
482432	6	2	1	96	92	15	106	100	4	482432-6_12.jpg
482432	6	2	1	96	92	15	106	100	4	482432-6_13.jpg
482432	6	2	1	96	92	15	106	100	4	482432-6_14.jpg
482432	6	2	1	96	92	15	106	100	4	482432-6_15.jpg
482432	6	2	1	96	92	15	106	100	4	482432-6_16.jpg
482432	6	2	1	96	92	15	106	100	4	482432-6_17.jpg
482432	6	2	1	96	92	15	106	100	4	482432-6_18.jpg
482432	6	2	1	96	92	15	106	100	4	482432-6_19.jpg
482432	6	2	1	96	92	15	106	100	4	482432-6_20.jpg
482432	6	2	1	96	92	15	106	100	4	482432-6_21.jpg
482432	6	2	1	96	92	15	106	100	4	482432-6_22.jpg
482840	5	0	0	93	95	13	96	92	3	482840-5_0.jpg
482840	5	0	0	93	95	13	96	92	3	482840-5_1.jpg
482840	5	0	0	93	95	13	96	92	3	482840-5_2.jpg
482840	5	0	0	93	95	13	96	92	3	482840-5_3.jpg
482840	5	0	0	93	95	13	96	92	3	482840-5_4.jpg
482840	5	0	0	93	95	13	96	92	3	482840-5_5.jpg
482840	5	0	0	93	95	13	96	92	3	482840-5_6.jpg
482840	5	0	0	93	95	13	96	92	3	482840-5_7.jpg
482840	5	0	0	93	95	13	96	92	3	482840-5_8.jpg
482840	5	0	0	93	95	13	96	92	3	482840-5_9.jpg
482840	5	0	0	93	95	13	96	92	3	482840-5_10.jpg
482840	5	0	0	93	95	13	96	92	3	482840-5_11.jpg
482840	5	0	0	93	95	13	96	92	3	482840-5_12.jpg
482840	5	0	0	93	95	13	96	92	3	482840-5_13.jpg
482840	5	0	0	93	95	13	96	92	3	482840-5_14.jpg
482840	5	0	0	93	95	13	96	92	3	482840-5_15.jpg
482840	5	0	0	93	95	13	96	92	3	482840-5_16.jpg
482870	6	0	0	116	85	14	93	106	3	482870-6_0.jpg
482870	6	0	0	116	85	14	93	106	3	482870-6_1.jpg
482870	6	0	0	116	85	14	93	106	3	482870-6_2.jpg
482870	6	0	0	116	85	14	93	106	3	482870-6_3.jpg
482870	6	0	0	116	85	14	93	106	3	482870-6_4.jpg
482870	6	0	0	116	85	14	93	106	3	482870-6_5.jpg
482870	6	0	0	116	85	14	93	106	3	482870-6_6.jpg
482870	6	0	0	116	85	14	93	106	3	482870-6_7.jpg
482870	6	0	0	116	85	14	93	106	3	482870-6_8.jpg
482870	6	0	0	116	85	14	93	106	3	482870-6_9.jpg
482870	6	0	0	116	85	14	93	106	3	482870-6_10.jpg
482870	6	0	0	116	85	14	93	106	3	482870-6_11.jpg
482870	6	0	0	116	85	14	93	106	3	482870-6_12.jpg
482870	6	0	0	116	85	14	93	106	3	482870-6_13.jpg
482870	6	0	0	116	85	14	93	106	3	482870-6_14.jpg
482870	6	0	0	116	85	14	93	106	3	482870-6_15.jpg
482870	6	0	0	116	85	14	93	106	3	482870-6_16.jpg
482870	6	0	0	116	85	14	93	106	3	482870-6_17.jpg
482870	6	0	0	116	85	14	93	106	3	482870-6_18.jpg
482876	5	0	1	107	105	13	91	92	3	482876-5_0.jpg
482876	5	0	1	107	105	13	91	92	3	482876-5_1.jpg
482876	5	0	1	107	105	13	91	92	3	482876-5_2.jpg
482876	5	0	1	107	105	13	91	92	3	482876-5_3.jpg
482876	5	0	1	107	105	13	91	92	3	482876-5_4.jpg
482876	5	0	1	107	105	13	91	92	3	482876-5_5.jpg
482876	5	0	1	107	105	13	91	92	3	482876-5_6.jpg
482876	5	0	1	107	105	13	91	92	3	482876-5_7.jpg
482876	5	0	1	107	105	13	91	92	3	482876-5_8.jpg
482876	5	0	1	107	105	13	91	92	3	482876-5_9.jpg
482876	5	0	1	107	105	13	91	92	3	482876-5_10.jpg
482876	5	0	1	107	105	13	91	92	3	482876-5_11.jpg
482876	5	0	1	107	105	13	91	92	3	482876-5_12.jpg
482876	5	0	1	107	105	13	91	92	3	482876-5_13.jpg
482876	5	0	1	107	105	13	91	92	3	482876-5_14.jpg
482876	5	0	1	107	105	13	91	92	3	482876-5_15.jpg
482876	5	0	1	107	105	13	91	92	3	482876-5_16.jpg
482876	5	0	1	107	105	13	91	92	3	482876-5_17.jpg
482876	5	0	1	107	105	13	91	92	3	482876-5_18.jpg
482893	5	0	1	113	127	14	90	92	3	482893-5_0.jpg
482893	5	0	1	113	127	14	90	92	3	482893-5_1.jpg
482893	5	0	1	113	127	14	90	92	3	482893-5_2.jpg
482893	5	0	1	113	127	14	90	92	3	482893-5_3.jpg
482893	5	0	1	113	127	14	90	92	3	482893-5_4.jpg
482893	5	0	1	113	127	14	90	92	3	482893-5_5.jpg
482893	5	0	1	113	127	14	90	92	3	482893-5_6.jpg
482893	5	0	1	113	127	14	90	92	3	482893-5_7.jpg
482893	5	0	1	113	127	14	90	92	3	482893-5_8.jpg
482893	5	0	1	113	127	14	90	92	3	482893-5_9.jpg
482893	5	0	1	113	127	14	90	92	3	482893-5_10.jpg
482893	5	0	1	113	127	14	90	92	3	482893-5_11.jpg
482893	5	0	1	113	127	14	90	92	3	482893-5_12.jpg
482893	5	0	1	113	127	14	90	92	3	482893-5_13.jpg
482893	5	0	1	113	127	14	90	92	3	482893-5_14.jpg
482893	5	0	1	113	127	14	90	92	3	482893-5_15.jpg
482893	5	0	1	113	127	14	90	92	3	482893-5_16.jpg
482893	5	0	1	113	127	14	90	92	3	482893-5_17.jpg
482893	5	0	1	113	127	14	90	92	3	482893-5_18.jpg
482893	5	0	1	113	127	14	90	92	3	482893-5_19.jpg
482893	5	0	1	113	127	14	90	92	3	482893-5_20.jpg
482893	5	0	1	113	127	14	90	92	3	482893-5_21.jpg
482893	5	0	1	113	127	14	90	92	3	482893-5_22.jpg
482893	5	0	1	113	127	14	90	92	3	482893-5_23.jpg
482893	5	0	1	113	127	14	90	92	3	482893-5_24.jpg
482899	5	0	0	125	114	13	83	82	3	482899-5_0.jpg
482899	5	0	0	125	114	13	83	82	3	482899-5_1.jpg
482899	5	0	0	125	114	13	83	82	3	482899-5_2.jpg
482899	5	0	0	125	114	13	83	82	3	482899-5_3.jpg
482899	5	0	0	125	114	13	83	82	3	482899-5_4.jpg
482899	5	0	0	125	114	13	83	82	3	482899-5_5.jpg
482899	5	0	0	125	114	13	83	82	3	482899-5_6.jpg
482899	5	0	0	125	114	13	83	82	3	482899-5_7.jpg
482899	5	0	0	125	114	13	83	82	3	482899-5_8.jpg
482899	5	0	0	125	114	13	83	82	3	482899-5_9.jpg
482899	5	0	0	125	114	13	83	82	3	482899-5_10.jpg
482899	5	0	0	125	114	13	83	82	3	482899-5_11.jpg
482899	5	0	0	125	114	13	83	82	3	482899-5_12.jpg
482899	5	0	0	125	114	13	83	82	3	482899-5_13.jpg
482899	5	0	0	125	114	13	83	82	3	482899-5_14.jpg
482899	5	0	0	125	114	13	83	82	3	482899-5_15.jpg
482899	5	0	0	125	114	13	83	82	3	482899-5_16.jpg
483367	7	0	0	111	100	16	85	84	3	483367-7_0.jpg
483367	7	0	0	111	100	16	85	84	3	483367-7_1.jpg
483367	7	0	0	111	100	16	85	84	3	483367-7_2.jpg
483367	7	0	0	111	100	16	85	84	3	483367-7_3.jpg
483367	7	0	0	111	100	16	85	84	3	483367-7_4.jpg
483367	7	0	0	111	100	16	85	84	3	483367-7_5.jpg
483367	7	0	0	111	100	16	85	84	3	483367-7_6.jpg
483367	7	0	0	111	100	16	85	84	3	483367-7_7.jpg
483367	7	0	0	111	100	16	85	84	3	483367-7_8.jpg
483367	7	0	0	111	100	16	85	84	3	483367-7_9.jpg
483367	7	0	0	111	100	16	85	84	3	483367-7_10.jpg
483367	7	0	0	111	100	16	85	84	3	483367-7_11.jpg
483367	7	0	0	111	100	16	85	84	3	483367-7_12.jpg
483367	7	0	0	111	100	16	85	84	3	483367-7_13.jpg
483367	7	0	0	111	100	16	85	84	3	483367-7_14.jpg
483367	7	0	0	111	100	16	85	84	3	483367-7_15.jpg
483367	7	0	0	111	100	16	85	84	3	483367-7_16.jpg
483367	7	0	0	111	100	16	85	84	3	483367-7_17.jpg
483367	7	0	0	111	100	16	85	84	3	483367-7_18.jpg
483367	7	0	0	111	100	16	85	84	3	483367-7_19.jpg
483367	7	0	0	111	100	16	85	84	3	483367-7_20.jpg
483367	7	0	0	111	100	16	85	84	3	483367-7_21.jpg
484779	7	0	1	116	84	11	75	75	4	484779-7_0.jpg
484779	7	0	1	116	84	11	75	75	4	484779-7_1.jpg
484779	7	0	1	116	84	11	75	75	4	484779-7_2.jpg
484779	7	0	1	116	84	11	75	75	4	484779-7_3.jpg
484779	7	0	1	116	84	11	75	75	4	484779-7_4.jpg
484779	7	0	1	116	84	11	75	75	4	484779-7_5.jpg
484779	7	0	1	116	84	11	75	75	4	484779-7_6.jpg
484779	7	0	1	116	84	11	75	75	4	484779-7_7.jpg
484779	7	0	1	116	84	11	75	75	4	484779-7_8.jpg
484779	7	0	1	116	84	11	75	75	4	484779-7_9.jpg
484779	7	0	1	116	84	11	75	75	4	484779-7_10.jpg
484779	7	0	1	116	84	11	75	75	4	484779-7_11.jpg
484779	7	0	1	116	84	11	75	75	4	484779-7_12.jpg
484779	7	0	1	116	84	11	75	75	4	484779-7_13.jpg
484779	7	0	1	116	84	11	75	75	4	484779-7_14.jpg
484779	7	0	1	116	84	11	75	75	4	484779-7_15.jpg
484779	7	0	1	116	84	11	75	75	4	484779-7_16.jpg
484808	6	0	0	116	105	15	80	86	4	484808-6_0.jpg
484808	6	0	0	116	105	15	80	86	4	484808-6_1.jpg
484808	6	0	0	116	105	15	80	86	4	484808-6_2.jpg
484808	6	0	0	116	105	15	80	86	4	484808-6_3.jpg
484808	6	0	0	116	105	15	80	86	4	484808-6_4.jpg
484808	6	0	0	116	105	15	80	86	4	484808-6_5.jpg
484808	6	0	0	116	105	15	80	86	4	484808-6_6.jpg
484808	6	0	0	116	105	15	80	86	4	484808-6_7.jpg
484808	6	0	0	116	105	15	80	86	4	484808-6_8.jpg
484808	6	0	0	116	105	15	80	86	4	484808-6_9.jpg
484808	6	0	0	116	105	15	80	86	4	484808-6_10.jpg
484808	6	0	0	116	105	15	80	86	4	484808-6_11.jpg
484808	6	0	0	116	105	15	80	86	4	484808-6_12.jpg
484808	6	0	0	116	105	15	80	86	4	484808-6_13.jpg
484808	6	0	0	116	105	15	80	86	4	484808-6_14.jpg
484808	6	0	0	116	105	15	80	86	4	484808-6_15.jpg
484808	6	0	0	116	105	15	80	86	4	484808-6_16.jpg
484808	6	0	0	116	105	15	80	86	4	484808-6_17.jpg
484808	6	0	0	116	105	15	80	86	4	484808-6_18.jpg
484808	6	0	0	116	105	15	80	86	4	484808-6_19.jpg
484808	6	0	0	116	105	15	80	86	4	484808-6_20.jpg
484808	6	0	0	116	105	15	80	86	4	484808-6_21.jpg
484808	6	0	0	116	105	15	80	86	4	484808-6_22.jpg
484808	6	0	0	116	105	15	80	86	4	484808-6_23.jpg
485381	5	0	0	97	115	13	88	87	3	485381-5_0.jpg
485381	5	0	0	97	115	13	88	87	3	485381-5_1.jpg
485381	5	0	0	97	115	13	88	87	3	485381-5_2.jpg
485381	5	0	0	97	115	13	88	87	3	485381-5_3.jpg
485381	5	0	0	97	115	13	88	87	3	485381-5_4.jpg
485381	5	0	0	97	115	13	88	87	3	485381-5_5.jpg
485381	5	0	0	97	115	13	88	87	3	485381-5_6.jpg
485381	5	0	0	97	115	13	88	87	3	485381-5_7.jpg
485381	5	0	0	97	115	13	88	87	3	485381-5_8.jpg
485381	5	0	0	97	115	13	88	87	3	485381-5_9.jpg
485381	5	0	0	97	115	13	88	87	3	485381-5_10.jpg
485381	5	0	0	97	115	13	88	87	3	485381-5_11.jpg
485381	5	0	0	97	115	13	88	87	3	485381-5_12.jpg
485381	5	0	0	97	115	13	88	87	3	485381-5_13.jpg
485381	5	0	0	97	115	13	88	87	3	485381-5_14.jpg
485381	5	0	0	97	115	13	88	87	3	485381-5_15.jpg
485381	5	0	0	97	115	13	88	87	3	485381-5_16.jpg
485381	8	0	0	104	118	18	86	81	3	485381-8_0.jpg
485381	8	0	0	104	118	18	86	81	3	485381-8_1.jpg
485381	8	0	0	104	118	18	86	81	3	485381-8_2.jpg
485381	8	0	0	104	118	18	86	81	3	485381-8_3.jpg
485381	8	0	0	104	118	18	86	81	3	485381-8_4.jpg
485381	8	0	0	104	118	18	86	81	3	485381-8_5.jpg
485381	8	0	0	104	118	18	86	81	3	485381-8_6.jpg
485381	8	0	0	104	118	18	86	81	3	485381-8_7.jpg
485381	8	0	0	104	118	18	86	81	3	485381-8_8.jpg
485381	8	0	0	104	118	18	86	81	3	485381-8_9.jpg
485381	8	0	0	104	118	18	86	81	3	485381-8_10.jpg
485381	8	0	0	104	118	18	86	81	3	485381-8_11.jpg
485381	8	0	0	104	118	18	86	81	3	485381-8_12.jpg
485381	8	0	0	104	118	18	86	81	3	485381-8_13.jpg
485381	8	0	0	104	118	18	86	81	3	485381-8_14.jpg
485381	8	0	0	104	118	18	86	81	3	485381-8_15.jpg
485381	8	0	0	104	118	18	86	81	3	485381-8_16.jpg
485381	8	0	0	104	118	18	86	81	3	485381-8_17.jpg
485381	8	0	0	104	118	18	86	81	3	485381-8_18.jpg
485381	8	0	0	104	118	18	86	81	3	485381-8_19.jpg
485381	8	0	0	104	118	18	86	81	3	485381-8_20.jpg
485381	8	0	0	104	118	18	86	81	3	485381-8_21.jpg
485381	8	0	0	104	118	18	86	81	3	485381-8_22.jpg
485381	8	0	0	104	118	18	86	81	3	485381-8_23.jpg
485381	8	0	0	104	118	18	86	81	3	485381-8_24.jpg
485761	6	0	1	103	127	13	88	77	4	485761-6_0.jpg
485761	6	0	1	103	127	13	88	77	4	485761-6_1.jpg
485761	6	0	1	103	127	13	88	77	4	485761-6_2.jpg
485761	6	0	1	103	127	13	88	77	4	485761-6_3.jpg
485761	6	0	1	103	127	13	88	77	4	485761-6_4.jpg
485761	6	0	1	103	127	13	88	77	4	485761-6_5.jpg
485761	6	0	1	103	127	13	88	77	4	485761-6_6.jpg
485761	6	0	1	103	127	13	88	77	4	485761-6_7.jpg
485761	6	0	1	103	127	13	88	77	4	485761-6_8.jpg
485761	6	0	1	103	127	13	88	77	4	485761-6_9.jpg
485761	6	0	1	103	127	13	88	77	4	485761-6_10.jpg
485761	6	0	1	103	127	13	88	77	4	485761-6_11.jpg
485761	6	0	1	103	127	13	88	77	4	485761-6_12.jpg
485761	6	0	1	103	127	13	88	77	4	485761-6_13.jpg
485761	6	0	1	103	127	13	88	77	4	485761-6_14.jpg
485761	6	0	1	103	127	13	88	77	4	485761-6_15.jpg
485761	6	0	1	103	127	13	88	77	4	485761-6_16.jpg
485761	6	0	1	103	127	13	88	77	4	485761-6_17.jpg
485761	6	0	1	103	127	13	88	77	4	485761-6_18.jpg
485761	6	0	1	103	127	13	88	77	4	485761-6_19.jpg
485830	6	1	0	128	107	13	85	87	3	485830-6_0.jpg
485830	6	1	0	128	107	13	85	87	3	485830-6_1.jpg
485830	6	1	0	128	107	13	85	87	3	485830-6_2.jpg
485830	6	1	0	128	107	13	85	87	3	485830-6_3.jpg
485830	6	1	0	128	107	13	85	87	3	485830-6_4.jpg
485830	6	1	0	128	107	13	85	87	3	485830-6_5.jpg
485830	6	1	0	128	107	13	85	87	3	485830-6_6.jpg
485830	6	1	0	128	107	13	85	87	3	485830-6_7.jpg
485830	6	1	0	128	107	13	85	87	3	485830-6_8.jpg
485830	6	1	0	128	107	13	85	87	3	485830-6_9.jpg
485830	6	1	0	128	107	13	85	87	3	485830-6_10.jpg
485830	6	1	0	128	107	13	85	87	3	485830-6_11.jpg
485830	6	1	0	128	107	13	85	87	3	485830-6_12.jpg
485830	6	1	0	128	107	13	85	87	3	485830-6_13.jpg
485830	6	1	0	128	107	13	85	87	3	485830-6_14.jpg
485830	6	1	0	128	107	13	85	87	3	485830-6_15.jpg
485830	6	1	0	128	107	13	85	87	3	485830-6_16.jpg
485830	6	1	0	128	107	13	85	87	3	485830-6_17.jpg
485841	7	0	0	112	99	12	95	87	3	485841-7_0.jpg
485841	7	0	0	112	99	12	95	87	3	485841-7_1.jpg
485841	7	0	0	112	99	12	95	87	3	485841-7_2.jpg
485841	7	0	0	112	99	12	95	87	3	485841-7_3.jpg
485841	7	0	0	112	99	12	95	87	3	485841-7_4.jpg
485841	7	0	0	112	99	12	95	87	3	485841-7_5.jpg
485841	7	0	0	112	99	12	95	87	3	485841-7_6.jpg
485841	7	0	0	112	99	12	95	87	3	485841-7_7.jpg
485841	7	0	0	112	99	12	95	87	3	485841-7_8.jpg
485841	7	0	0	112	99	12	95	87	3	485841-7_9.jpg
485841	7	0	0	112	99	12	95	87	3	485841-7_10.jpg
485841	7	0	0	112	99	12	95	87	3	485841-7_11.jpg
485841	7	0	0	112	99	12	95	87	3	485841-7_12.jpg
485841	7	0	0	112	99	12	95	87	3	485841-7_13.jpg
485841	7	0	0	112	99	12	95	87	3	485841-7_14.jpg
485841	7	0	0	112	99	12	95	87	3	485841-7_15.jpg
485841	7	0	0	112	99	12	95	87	3	485841-7_16.jpg
487493	6	0	1	129	107	10	95	81	3	487493-6_0.jpg
487493	6	0	1	129	107	10	95	81	3	487493-6_1.jpg
487493	6	0	1	129	107	10	95	81	3	487493-6_2.jpg
487493	6	0	1	129	107	10	95	81	3	487493-6_3.jpg
487493	6	0	1	129	107	10	95	81	3	487493-6_4.jpg
487493	6	0	1	129	107	10	95	81	3	487493-6_5.jpg
487493	6	0	1	129	107	10	95	81	3	487493-6_6.jpg
487493	6	0	1	129	107	10	95	81	3	487493-6_7.jpg
487493	6	0	1	129	107	10	95	81	3	487493-6_8.jpg
487493	6	0	1	129	107	10	95	81	3	487493-6_9.jpg
487493	6	0	1	129	107	10	95	81	3	487493-6_10.jpg
487493	6	0	1	129	107	10	95	81	3	487493-6_11.jpg
487493	6	0	1	129	107	10	95	81	3	487493-6_12.jpg
487493	6	0	1	129	107	10	95	81	3	487493-6_13.jpg
487493	6	0	1	129	107	10	95	81	3	487493-6_14.jpg
487594	5	0	0	98	99	14	91	105	3	487594-5_0.jpg
487594	5	0	0	98	99	14	91	105	3	487594-5_1.jpg
487594	5	0	0	98	99	14	91	105	3	487594-5_2.jpg
487594	5	0	0	98	99	14	91	105	3	487594-5_3.jpg
487594	5	0	0	98	99	14	91	105	3	487594-5_4.jpg
487594	5	0	0	98	99	14	91	105	3	487594-5_5.jpg
487594	5	0	0	98	99	14	91	105	3	487594-5_6.jpg
487594	5	0	0	98	99	14	91	105	3	487594-5_7.jpg
487594	5	0	0	98	99	14	91	105	3	487594-5_8.jpg
487594	5	0	0	98	99	14	91	105	3	487594-5_9.jpg
487594	5	0	0	98	99	14	91	105	3	487594-5_10.jpg
487594	5	0	0	98	99	14	91	105	3	487594-5_11.jpg
487594	5	0	0	98	99	14	91	105	3	487594-5_12.jpg
487594	5	0	0	98	99	14	91	105	3	487594-5_13.jpg
487594	5	0	0	98	99	14	91	105	3	487594-5_14.jpg
487594	5	0	0	98	99	14	91	105	3	487594-5_15.jpg
487594	5	0	0	98	99	14	91	105	3	487594-5_16.jpg
487594	5	0	0	98	99	14	91	105	3	487594-5_17.jpg
487594	5	0	0	98	99	14	91	105	3	487594-5_18.jpg
487594	5	0	0	98	99	14	91	105	3	487594-5_19.jpg
488561	5	1	0	115	110	14	83	80	3	488561-5_0.jpg
488561	5	1	0	115	110	14	83	80	3	488561-5_1.jpg
488561	5	1	0	115	110	14	83	80	3	488561-5_2.jpg
488561	5	1	0	115	110	14	83	80	3	488561-5_3.jpg
488561	5	1	0	115	110	14	83	80	3	488561-5_4.jpg
488561	5	1	0	115	110	14	83	80	3	488561-5_5.jpg
488561	5	1	0	115	110	14	83	80	3	488561-5_6.jpg
488561	5	1	0	115	110	14	83	80	3	488561-5_7.jpg
488561	5	1	0	115	110	14	83	80	3	488561-5_8.jpg
488561	5	1	0	115	110	14	83	80	3	488561-5_9.jpg
488561	5	1	0	115	110	14	83	80	3	488561-5_10.jpg
488561	5	1	0	115	110	14	83	80	3	488561-5_11.jpg
488561	5	1	0	115	110	14	83	80	3	488561-5_12.jpg
488561	5	1	0	115	110	14	83	80	3	488561-5_13.jpg
488561	5	1	0	115	110	14	83	80	3	488561-5_14.jpg
488561	5	1	0	115	110	14	83	80	3	488561-5_15.jpg
488561	5	1	0	115	110	14	83	80	3	488561-5_16.jpg
488561	5	1	0	115	110	14	83	80	3	488561-5_17.jpg
488561	5	1	0	115	110	14	83	80	3	488561-5_18.jpg
488561	5	1	0	115	110	14	83	80	3	488561-5_19.jpg
488592	5	0	0	109	110	17	88	89	2	488592-5_0.jpg
488592	5	0	0	109	110	17	88	89	2	488592-5_1.jpg
488592	5	0	0	109	110	17	88	89	2	488592-5_2.jpg
488592	5	0	0	109	110	17	88	89	2	488592-5_3.jpg
488592	5	0	0	109	110	17	88	89	2	488592-5_4.jpg
488592	5	0	0	109	110	17	88	89	2	488592-5_5.jpg
488592	5	0	0	109	110	17	88	89	2	488592-5_6.jpg
488592	5	0	0	109	110	17	88	89	2	488592-5_7.jpg
488592	5	0	0	109	110	17	88	89	2	488592-5_8.jpg
488592	5	0	0	109	110	17	88	89	2	488592-5_9.jpg
488592	5	0	0	109	110	17	88	89	2	488592-5_10.jpg
488592	5	0	0	109	110	17	88	89	2	488592-5_11.jpg
488592	5	0	0	109	110	17	88	89	2	488592-5_12.jpg
488592	5	0	0	109	110	17	88	89	2	488592-5_13.jpg
488592	5	0	0	109	110	17	88	89	2	488592-5_14.jpg
488592	5	0	0	109	110	17	88	89	2	488592-5_15.jpg
488592	5	0	0	109	110	17	88	89	2	488592-5_16.jpg
488592	5	0	0	109	110	17	88	89	2	488592-5_17.jpg
488592	5	0	0	109	110	17	88	89	2	488592-5_18.jpg
488592	5	0	0	109	110	17	88	89	2	488592-5_19.jpg
488592	5	0	0	109	110	17	88	89	2	488592-5_20.jpg
488592	5	0	0	109	110	17	88	89	2	488592-5_21.jpg
488592	5	0	0	109	110	17	88	89	2	488592-5_22.jpg
488592	5	0	0	109	110	17	88	89	2	488592-5_23.jpg
488592	5	0	0	109	110	17	88	89	2	488592-5_24.jpg
490907	5	0	1	98	125	14	86	92	3	490907-5_0.jpg
490907	5	0	1	98	125	14	86	92	3	490907-5_1.jpg
490907	5	0	1	98	125	14	86	92	3	490907-5_2.jpg
490907	5	0	1	98	125	14	86	92	3	490907-5_3.jpg
490907	5	0	1	98	125	14	86	92	3	490907-5_4.jpg
490907	5	0	1	98	125	14	86	92	3	490907-5_5.jpg
490907	5	0	1	98	125	14	86	92	3	490907-5_6.jpg
490907	5	0	1	98	125	14	86	92	3	490907-5_7.jpg
490907	5	0	1	98	125	14	86	92	3	490907-5_8.jpg
490907	5	0	1	98	125	14	86	92	3	490907-5_9.jpg
490907	5	0	1	98	125	14	86	92	3	490907-5_10.jpg
490907	5	0	1	98	125	14	86	92	3	490907-5_11.jpg
490907	5	0	1	98	125	14	86	92	3	490907-5_12.jpg
490907	5	0	1	98	125	14	86	92	3	490907-5_13.jpg
490907	5	0	1	98	125	14	86	92	3	490907-5_14.jpg
490907	5	0	1	98	125	14	86	92	3	490907-5_15.jpg
490907	5	0	1	98	125	14	86	92	3	490907-5_16.jpg
490907	5	0	1	98	125	14	86	92	3	490907-5_17.jpg
490907	5	0	1	98	125	14	86	92	3	490907-5_18.jpg
490907	5	0	1	98	125	14	86	92	3	490907-5_19.jpg
490907	5	0	1	98	125	14	86	92	3	490907-5_20.jpg
490907	5	0	1	98	125	14	86	92	3	490907-5_21.jpg
490928	5	1	1	125	117	14	90	98	3	490928-5_0.jpg
490928	5	1	1	125	117	14	90	98	3	490928-5_1.jpg
490928	5	1	1	125	117	14	90	98	3	490928-5_2.jpg
490928	5	1	1	125	117	14	90	98	3	490928-5_3.jpg
490928	5	1	1	125	117	14	90	98	3	490928-5_4.jpg
490928	5	1	1	125	117	14	90	98	3	490928-5_5.jpg
490928	5	1	1	125	117	14	90	98	3	490928-5_6.jpg
490928	5	1	1	125	117	14	90	98	3	490928-5_7.jpg
490928	5	1	1	125	117	14	90	98	3	490928-5_8.jpg
490928	5	1	1	125	117	14	90	98	3	490928-5_9.jpg
490928	5	1	1	125	117	14	90	98	3	490928-5_10.jpg
490928	5	1	1	125	117	14	90	98	3	490928-5_11.jpg
490928	5	1	1	125	117	14	90	98	3	490928-5_12.jpg
490928	5	1	1	125	117	14	90	98	3	490928-5_13.jpg
490928	5	1	1	125	117	14	90	98	3	490928-5_14.jpg
490928	5	1	1	125	117	14	90	98	3	490928-5_15.jpg
490928	5	1	1	125	117	14	90	98	3	490928-5_16.jpg
490928	5	1	1	125	117	14	90	98	3	490928-5_17.jpg
490928	5	1	1	125	117	14	90	98	3	490928-5_18.jpg
490928	5	1	1	125	117	14	90	98	3	490928-5_19.jpg
490928	5	1	1	125	117	14	90	98	3	490928-5_20.jpg
490928	5	1	1	125	117	14	90	98	3	490928-5_21.jpg
490928	5	1	1	125	117	14	90	98	3	490928-5_22.jpg
490928	5	1	1	125	117	14	90	98	3	490928-5_23.jpg
490937	5	0	0	109	122	18	88	95	3	490937-5_0.jpg
490937	5	0	0	109	122	18	88	95	3	490937-5_1.jpg
490937	5	0	0	109	122	18	88	95	3	490937-5_2.jpg
490937	5	0	0	109	122	18	88	95	3	490937-5_3.jpg
490937	5	0	0	109	122	18	88	95	3	490937-5_4.jpg
490937	5	0	0	109	122	18	88	95	3	490937-5_5.jpg
490937	5	0	0	109	122	18	88	95	3	490937-5_6.jpg
490937	5	0	0	109	122	18	88	95	3	490937-5_7.jpg
490937	5	0	0	109	122	18	88	95	3	490937-5_8.jpg
490937	5	0	0	109	122	18	88	95	3	490937-5_9.jpg
490937	5	0	0	109	122	18	88	95	3	490937-5_10.jpg
490937	5	0	0	109	122	18	88	95	3	490937-5_11.jpg
490937	5	0	0	109	122	18	88	95	3	490937-5_12.jpg
490937	5	0	0	109	122	18	88	95	3	490937-5_13.jpg
490937	5	0	0	109	122	18	88	95	3	490937-5_14.jpg
490937	5	0	0	109	122	18	88	95	3	490937-5_15.jpg
490937	5	0	0	109	122	18	88	95	3	490937-5_16.jpg
490937	5	0	0	109	122	18	88	95	3	490937-5_17.jpg
490937	5	0	0	109	122	18	88	95	3	490937-5_18.jpg
490937	5	0	0	109	122	18	88	95	3	490937-5_19.jpg
490937	5	0	0	109	122	18	88	95	3	490937-5_20.jpg
490937	5	0	0	109	122	18	88	95	3	490937-5_21.jpg
490937	5	0	0	109	122	18	88	95	3	490937-5_22.jpg
490937	5	0	0	109	122	18	88	95	3	490937-5_23.jpg
490937	5	0	0	109	122	18	88	95	3	490937-5_24.jpg
490937	5	0	0	109	122	18	88	95	3	490937-5_25.jpg
491177	5	0	1	112	111	13	98	93	3	491177-5_0.jpg
491177	5	0	1	112	111	13	98	93	3	491177-5_1.jpg
491177	5	0	1	112	111	13	98	93	3	491177-5_2.jpg
491177	5	0	1	112	111	13	98	93	3	491177-5_3.jpg
491177	5	0	1	112	111	13	98	93	3	491177-5_4.jpg
491177	5	0	1	112	111	13	98	93	3	491177-5_5.jpg
491177	5	0	1	112	111	13	98	93	3	491177-5_6.jpg
491177	5	0	1	112	111	13	98	93	3	491177-5_7.jpg
491177	5	0	1	112	111	13	98	93	3	491177-5_8.jpg
491177	5	0	1	112	111	13	98	93	3	491177-5_9.jpg
491177	5	0	1	112	111	13	98	93	3	491177-5_10.jpg
491177	5	0	1	112	111	13	98	93	3	491177-5_11.jpg
491177	5	0	1	112	111	13	98	93	3	491177-5_12.jpg
491177	5	0	1	112	111	13	98	93	3	491177-5_13.jpg
491177	5	0	1	112	111	13	98	93	3	491177-5_14.jpg
491177	5	0	1	112	111	13	98	93	3	491177-5_15.jpg
491177	5	0	1	112	111	13	98	93	3	491177-5_16.jpg
491177	5	0	1	112	111	13	98	93	3	491177-5_17.jpg
491177	5	0	1	112	111	13	98	93	3	491177-5_18.jpg
491177	5	0	1	112	111	13	98	93	3	491177-5_19.jpg
491177	5	0	1	112	111	13	98	93	3	491177-5_20.jpg
491177	5	0	1	112	111	13	98	93	3	491177-5_21.jpg
491387	5	0	1	115	112	15	88	80	3	491387-5_0.jpg
491387	5	0	1	115	112	15	88	80	3	491387-5_1.jpg
491387	5	0	1	115	112	15	88	80	3	491387-5_2.jpg
491387	5	0	1	115	112	15	88	80	3	491387-5_3.jpg
491387	5	0	1	115	112	15	88	80	3	491387-5_4.jpg
491387	5	0	1	115	112	15	88	80	3	491387-5_5.jpg
491387	5	0	1	115	112	15	88	80	3	491387-5_6.jpg
491387	5	0	1	115	112	15	88	80	3	491387-5_7.jpg
491387	5	0	1	115	112	15	88	80	3	491387-5_8.jpg
491387	5	0	1	115	112	15	88	80	3	491387-5_9.jpg
491387	5	0	1	115	112	15	88	80	3	491387-5_10.jpg
491387	5	0	1	115	112	15	88	80	3	491387-5_11.jpg
491387	5	0	1	115	112	15	88	80	3	491387-5_12.jpg
491387	5	0	1	115	112	15	88	80	3	491387-5_13.jpg
491387	5	0	1	115	112	15	88	80	3	491387-5_14.jpg
491387	5	0	1	115	112	15	88	80	3	491387-5_15.jpg
491387	5	0	1	115	112	15	88	80	3	491387-5_16.jpg
491387	5	0	1	115	112	15	88	80	3	491387-5_17.jpg
491387	5	0	1	115	112	15	88	80	3	491387-5_18.jpg
491387	5	0	1	115	112	15	88	80	3	491387-5_19.jpg
491387	5	0	1	115	112	15	88	80	3	491387-5_20.jpg
491387	5	0	1	115	112	15	88	80	3	491387-5_21.jpg
491387	5	0	1	115	112	15	88	80	3	491387-5_22.jpg
491387	5	0	1	115	112	15	88	80	3	491387-5_23.jpg
491596	5	1	1	140	112	11	93	96	3	491596-5_0.jpg
491596	5	1	1	140	112	11	93	96	3	491596-5_1.jpg
491596	5	1	1	140	112	11	93	96	3	491596-5_2.jpg
491596	5	1	1	140	112	11	93	96	3	491596-5_3.jpg
491596	5	1	1	140	112	11	93	96	3	491596-5_4.jpg
491596	5	1	1	140	112	11	93	96	3	491596-5_5.jpg
491596	5	1	1	140	112	11	93	96	3	491596-5_6.jpg
491596	5	1	1	140	112	11	93	96	3	491596-5_7.jpg
491596	5	1	1	140	112	11	93	96	3	491596-5_8.jpg
491596	5	1	1	140	112	11	93	96	3	491596-5_9.jpg
491596	5	1	1	140	112	11	93	96	3	491596-5_10.jpg
491596	5	1	1	140	112	11	93	96	3	491596-5_11.jpg
491596	5	1	1	140	112	11	93	96	3	491596-5_12.jpg
491596	5	1	1	140	112	11	93	96	3	491596-5_13.jpg
491596	5	1	1	140	112	11	93	96	3	491596-5_14.jpg
491596	5	1	1	140	112	11	93	96	3	491596-5_15.jpg
492730	6	0	0	107	98	13	91	95	3	492730-6_0.jpg
492730	6	0	0	107	98	13	91	95	3	492730-6_1.jpg
492730	6	0	0	107	98	13	91	95	3	492730-6_2.jpg
492730	6	0	0	107	98	13	91	95	3	492730-6_3.jpg
492730	6	0	0	107	98	13	91	95	3	492730-6_4.jpg
492730	6	0	0	107	98	13	91	95	3	492730-6_5.jpg
492730	6	0	0	107	98	13	91	95	3	492730-6_6.jpg
492730	6	0	0	107	98	13	91	95	3	492730-6_7.jpg
492730	6	0	0	107	98	13	91	95	3	492730-6_8.jpg
492730	6	0	0	107	98	13	91	95	3	492730-6_9.jpg
492730	6	0	0	107	98	13	91	95	3	492730-6_10.jpg
492730	6	0	0	107	98	13	91	95	3	492730-6_11.jpg
492730	6	0	0	107	98	13	91	95	3	492730-6_12.jpg
492730	6	0	0	107	98	13	91	95	3	492730-6_13.jpg
492730	6	0	0	107	98	13	91	95	3	492730-6_14.jpg
492730	6	0	0	107	98	13	91	95	3	492730-6_15.jpg
492730	6	0	0	107	98	13	91	95	3	492730-6_16.jpg
492730	6	0	0	107	98	13	91	95	3	492730-6_17.jpg
492730	6	0	0	107	98	13	91	95	3	492730-6_18.jpg
492730	6	0	0	107	98	13	91	95	3	492730-6_19.jpg
492792	5	2	1	120	102	12	94	114	3	492792-5_0.jpg
492792	5	2	1	120	102	12	94	114	3	492792-5_1.jpg
492792	5	2	1	120	102	12	94	114	3	492792-5_2.jpg
492792	5	2	1	120	102	12	94	114	3	492792-5_3.jpg
492792	5	2	1	120	102	12	94	114	3	492792-5_4.jpg
492792	5	2	1	120	102	12	94	114	3	492792-5_5.jpg
492792	5	2	1	120	102	12	94	114	3	492792-5_6.jpg
492792	5	2	1	120	102	12	94	114	3	492792-5_7.jpg
492792	5	2	1	120	102	12	94	114	3	492792-5_8.jpg
492792	5	2	1	120	102	12	94	114	3	492792-5_9.jpg
492792	5	2	1	120	102	12	94	114	3	492792-5_10.jpg
492792	5	2	1	120	102	12	94	114	3	492792-5_11.jpg
492792	5	2	1	120	102	12	94	114	3	492792-5_12.jpg
492792	5	2	1	120	102	12	94	114	3	492792-5_13.jpg
492792	5	2	1	120	102	12	94	114	3	492792-5_14.jpg
492792	5	2	1	120	102	12	94	114	3	492792-5_15.jpg
492792	5	2	1	120	102	12	94	114	3	492792-5_16.jpg
494291	5	1	1	104	117	13	92	108	3	494291-5_0.jpg
494291	5	1	1	104	117	13	92	108	3	494291-5_1.jpg
494291	5	1	1	104	117	13	92	108	3	494291-5_2.jpg
494291	5	1	1	104	117	13	92	108	3	494291-5_3.jpg
494291	5	1	1	104	117	13	92	108	3	494291-5_4.jpg
494291	5	1	1	104	117	13	92	108	3	494291-5_5.jpg
494291	5	1	1	104	117	13	92	108	3	494291-5_6.jpg
494291	5	1	1	104	117	13	92	108	3	494291-5_7.jpg
494291	5	1	1	104	117	13	92	108	3	494291-5_8.jpg
494291	5	1	1	104	117	13	92	108	3	494291-5_9.jpg
494291	5	1	1	104	117	13	92	108	3	494291-5_10.jpg
494291	5	1	1	104	117	13	92	108	3	494291-5_11.jpg
494291	5	1	1	104	117	13	92	108	3	494291-5_12.jpg
494291	5	1	1	104	117	13	92	108	3	494291-5_13.jpg
494291	5	1	1	104	117	13	92	108	3	494291-5_14.jpg
494291	5	1	1	104	117	13	92	108	3	494291-5_15.jpg
494291	5	1	1	104	117	13	92	108	3	494291-5_16.jpg
494291	5	1	1	104	117	13	92	108	3	494291-5_17.jpg
494291	5	1	1	104	117	13	92	108	3	494291-5_18.jpg
494291	5	1	1	104	117	13	92	108	3	494291-5_19.jpg
494338	5	0	1	124	113	13	100	98	3	494338-5_0.jpg
494338	5	0	1	124	113	13	100	98	3	494338-5_1.jpg
494338	5	0	1	124	113	13	100	98	3	494338-5_2.jpg
494338	5	0	1	124	113	13	100	98	3	494338-5_3.jpg
494338	5	0	1	124	113	13	100	98	3	494338-5_4.jpg
494338	5	0	1	124	113	13	100	98	3	494338-5_5.jpg
494338	5	0	1	124	113	13	100	98	3	494338-5_6.jpg
494338	5	0	1	124	113	13	100	98	3	494338-5_7.jpg
494338	5	0	1	124	113	13	100	98	3	494338-5_8.jpg
494338	5	0	1	124	113	13	100	98	3	494338-5_9.jpg
494338	5	0	1	124	113	13	100	98	3	494338-5_10.jpg
494338	5	0	1	124	113	13	100	98	3	494338-5_11.jpg
494338	5	0	1	124	113	13	100	98	3	494338-5_12.jpg
494338	5	0	1	124	113	13	100	98	3	494338-5_13.jpg
494338	5	0	1	124	113	13	100	98	3	494338-5_14.jpg
494338	5	0	1	124	113	13	100	98	3	494338-5_15.jpg
494338	5	0	1	124	113	13	100	98	3	494338-5_16.jpg
494338	5	0	1	124	113	13	100	98	3	494338-5_17.jpg
494338	5	0	1	124	113	13	100	98	3	494338-5_18.jpg
494338	5	0	1	124	113	13	100	98	3	494338-5_19.jpg
494350	5	0	1	115	106	12	89	96	3	494350-5_0.jpg
494350	5	0	1	115	106	12	89	96	3	494350-5_1.jpg
494350	5	0	1	115	106	12	89	96	3	494350-5_2.jpg
494350	5	0	1	115	106	12	89	96	3	494350-5_3.jpg
494350	5	0	1	115	106	12	89	96	3	494350-5_4.jpg
494350	5	0	1	115	106	12	89	96	3	494350-5_5.jpg
494350	5	0	1	115	106	12	89	96	3	494350-5_6.jpg
494350	5	0	1	115	106	12	89	96	3	494350-5_7.jpg
494350	5	0	1	115	106	12	89	96	3	494350-5_8.jpg
494350	5	0	1	115	106	12	89	96	3	494350-5_9.jpg
494350	5	0	1	115	106	12	89	96	3	494350-5_10.jpg
494350	5	0	1	115	106	12	89	96	3	494350-5_11.jpg
494350	5	0	1	115	106	12	89	96	3	494350-5_12.jpg
494350	5	0	1	115	106	12	89	96	3	494350-5_13.jpg
494350	5	0	1	115	106	12	89	96	3	494350-5_14.jpg
494353	5	2	0	116	106	14	91	85	3	494353-5_0.jpg
494353	5	2	0	116	106	14	91	85	3	494353-5_1.jpg
494353	5	2	0	116	106	14	91	85	3	494353-5_2.jpg
494353	5	2	0	116	106	14	91	85	3	494353-5_3.jpg
494353	5	2	0	116	106	14	91	85	3	494353-5_4.jpg
494353	5	2	0	116	106	14	91	85	3	494353-5_5.jpg
494353	5	2	0	116	106	14	91	85	3	494353-5_6.jpg
494353	5	2	0	116	106	14	91	85	3	494353-5_7.jpg
494353	5	2	0	116	106	14	91	85	3	494353-5_8.jpg
494353	5	2	0	116	106	14	91	85	3	494353-5_9.jpg
494353	5	2	0	116	106	14	91	85	3	494353-5_10.jpg
494353	5	2	0	116	106	14	91	85	3	494353-5_11.jpg
494353	5	2	0	116	106	14	91	85	3	494353-5_12.jpg
494353	5	2	0	116	106	14	91	85	3	494353-5_13.jpg
494353	5	2	0	116	106	14	91	85	3	494353-5_14.jpg
494353	5	2	0	116	106	14	91	85	3	494353-5_15.jpg
494353	5	2	0	116	106	14	91	85	3	494353-5_16.jpg
494353	5	2	0	116	106	14	91	85	3	494353-5_17.jpg
494353	5	2	0	116	106	14	91	85	3	494353-5_18.jpg
494353	5	2	0	116	106	14	91	85	3	494353-5_19.jpg
496489	5	0	1	125	115	12	90	79	3	496489-5_0.jpg
496489	5	0	1	125	115	12	90	79	3	496489-5_1.jpg
496489	5	0	1	125	115	12	90	79	3	496489-5_2.jpg
496489	5	0	1	125	115	12	90	79	3	496489-5_3.jpg
496489	5	0	1	125	115	12	90	79	3	496489-5_4.jpg
496489	5	0	1	125	115	12	90	79	3	496489-5_5.jpg
496489	5	0	1	125	115	12	90	79	3	496489-5_6.jpg
496489	5	0	1	125	115	12	90	79	3	496489-5_7.jpg
496489	5	0	1	125	115	12	90	79	3	496489-5_8.jpg
496489	5	0	1	125	115	12	90	79	3	496489-5_9.jpg
496489	5	0	1	125	115	12	90	79	3	496489-5_10.jpg
496489	5	0	1	125	115	12	90	79	3	496489-5_11.jpg
496489	5	0	1	125	115	12	90	79	3	496489-5_12.jpg
496489	5	0	1	125	115	12	90	79	3	496489-5_13.jpg
496489	5	0	1	125	115	12	90	79	3	496489-5_14.jpg
496489	5	0	1	125	115	12	90	79	3	496489-5_15.jpg
496489	5	0	1	125	115	12	90	79	3	496489-5_16.jpg
496580	5	2	1	113	140	9	89	96	4	496580-5_0.jpg
496580	5	2	1	113	140	9	89	96	4	496580-5_1.jpg
496580	5	2	1	113	140	9	89	96	4	496580-5_2.jpg
496580	5	2	1	113	140	9	89	96	4	496580-5_3.jpg
496580	5	2	1	113	140	9	89	96	4	496580-5_4.jpg
496580	5	2	1	113	140	9	89	96	4	496580-5_5.jpg
496580	5	2	1	113	140	9	89	96	4	496580-5_6.jpg
496580	5	2	1	113	140	9	89	96	4	496580-5_7.jpg
496580	5	2	1	113	140	9	89	96	4	496580-5_8.jpg
496580	5	2	1	113	140	9	89	96	4	496580-5_9.jpg
496580	5	2	1	113	140	9	89	96	4	496580-5_10.jpg
496580	5	2	1	113	140	9	89	96	4	496580-5_11.jpg
496580	5	2	1	113	140	9	89	96	4	496580-5_12.jpg
496621	5	0	0	124	107	14	91	80	3	496621-5_0.jpg
496621	5	0	0	124	107	14	91	80	3	496621-5_1.jpg
496621	5	0	0	124	107	14	91	80	3	496621-5_2.jpg
496621	5	0	0	124	107	14	91	80	3	496621-5_3.jpg
496621	5	0	0	124	107	14	91	80	3	496621-5_4.jpg
496621	5	0	0	124	107	14	91	80	3	496621-5_5.jpg
496621	5	0	0	124	107	14	91	80	3	496621-5_6.jpg
496621	5	0	0	124	107	14	91	80	3	496621-5_7.jpg
496621	5	0	0	124	107	14	91	80	3	496621-5_8.jpg
496621	5	0	0	124	107	14	91	80	3	496621-5_9.jpg
496621	5	0	0	124	107	14	91	80	3	496621-5_10.jpg
496621	5	0	0	124	107	14	91	80	3	496621-5_11.jpg
496621	5	0	0	124	107	14	91	80	3	496621-5_12.jpg
496621	5	0	0	124	107	14	91	80	3	496621-5_13.jpg
496621	5	0	0	124	107	14	91	80	3	496621-5_14.jpg
496621	5	0	0	124	107	14	91	80	3	496621-5_15.jpg
496621	5	0	0	124	107	14	91	80	3	496621-5_16.jpg
496621	5	0	0	124	107	14	91	80	3	496621-5_17.jpg
496621	5	0	0	124	107	14	91	80	3	496621-5_18.jpg
496621	5	0	0	124	107	14	91	80	3	496621-5_19.jpg
497304	8	0	1	93	129	14	85	89	3	497304-8_0.jpg
497304	8	0	1	93	129	14	85	89	3	497304-8_1.jpg
497304	8	0	1	93	129	14	85	89	3	497304-8_2.jpg
497304	8	0	1	93	129	14	85	89	3	497304-8_3.jpg
497304	8	0	1	93	129	14	85	89	3	497304-8_4.jpg
497304	8	0	1	93	129	14	85	89	3	497304-8_5.jpg
497304	8	0	1	93	129	14	85	89	3	497304-8_6.jpg
497304	8	0	1	93	129	14	85	89	3	497304-8_7.jpg
497304	8	0	1	93	129	14	85	89	3	497304-8_8.jpg
497304	8	0	1	93	129	14	85	89	3	497304-8_9.jpg
497304	8	0	1	93	129	14	85	89	3	497304-8_10.jpg
497304	8	0	1	93	129	14	85	89	3	497304-8_11.jpg
497304	8	0	1	93	129	14	85	89	3	497304-8_12.jpg
497304	8	0	1	93	129	14	85	89	3	497304-8_13.jpg
497304	8	0	1	93	129	14	85	89	3	497304-8_14.jpg
497304	8	0	1	93	129	14	85	89	3	497304-8_15.jpg
497304	8	0	1	93	129	14	85	89	3	497304-8_16.jpg
497304	8	0	1	93	129	14	85	89	3	497304-8_17.jpg
497304	8	0	1	93	129	14	85	89	3	497304-8_18.jpg
497304	8	0	1	93	129	14	85	89	3	497304-8_19.jpg
497304	8	0	1	93	129	14	85	89	3	497304-8_20.jpg
497304	8	0	1	93	129	14	85	89	3	497304-8_21.jpg
497304	8	0	1	93	129	14	85	89	3	497304-8_22.jpg
497304	8	0	1	93	129	14	85	89	3	497304-8_23.jpg
497304	8	0	1	93	129	14	85	89	3	497304-8_24.jpg
497747	8	0	1	104	125	16	90	78	3	497747-8_0.jpg
497747	8	0	1	104	125	16	90	78	3	497747-8_1.jpg
497747	8	0	1	104	125	16	90	78	3	497747-8_2.jpg
497747	8	0	1	104	125	16	90	78	3	497747-8_3.jpg
497747	8	0	1	104	125	16	90	78	3	497747-8_4.jpg
497747	8	0	1	104	125	16	90	78	3	497747-8_5.jpg
497747	8	0	1	104	125	16	90	78	3	497747-8_6.jpg
497747	8	0	1	104	125	16	90	78	3	497747-8_7.jpg
497747	8	0	1	104	125	16	90	78	3	497747-8_8.jpg
497747	8	0	1	104	125	16	90	78	3	497747-8_9.jpg
497747	8	0	1	104	125	16	90	78	3	497747-8_10.jpg
497747	8	0	1	104	125	16	90	78	3	497747-8_11.jpg
497747	8	0	1	104	125	16	90	78	3	497747-8_12.jpg
497747	8	0	1	104	125	16	90	78	3	497747-8_13.jpg
497747	8	0	1	104	125	16	90	78	3	497747-8_14.jpg
497747	8	0	1	104	125	16	90	78	3	497747-8_15.jpg
497747	8	0	1	104	125	16	90	78	3	497747-8_16.jpg
497747	8	0	1	104	125	16	90	78	3	497747-8_17.jpg
497747	8	0	1	104	125	16	90	78	3	497747-8_18.jpg
497747	8	0	1	104	125	16	90	78	3	497747-8_19.jpg
497747	8	0	1	104	125	16	90	78	3	497747-8_20.jpg
497747	8	0	1	104	125	16	90	78	3	497747-8_21.jpg
497747	8	0	1	104	125	16	90	78	3	497747-8_22.jpg
497747	8	0	1	104	125	16	90	78	3	497747-8_23.jpg
497747	8	0	1	104	125	16	90	78	3	497747-8_24.jpg
497747	8	0	1	104	125	16	90	78	3	497747-8_25.jpg
497747	8	0	1	104	125	16	90	78	3	497747-8_26.jpg
497764	5	0	0	117	123	16	80	71	3	497764-5_0.jpg
497764	5	0	0	117	123	16	80	71	3	497764-5_1.jpg
497764	5	0	0	117	123	16	80	71	3	497764-5_2.jpg
497764	5	0	0	117	123	16	80	71	3	497764-5_3.jpg
497764	5	0	0	117	123	16	80	71	3	497764-5_4.jpg
497764	5	0	0	117	123	16	80	71	3	497764-5_5.jpg
497764	5	0	0	117	123	16	80	71	3	497764-5_6.jpg
497764	5	0	0	117	123	16	80	71	3	497764-5_7.jpg
497764	5	0	0	117	123	16	80	71	3	497764-5_8.jpg
497764	5	0	0	117	123	16	80	71	3	497764-5_9.jpg
497764	5	0	0	117	123	16	80	71	3	497764-5_10.jpg
497764	5	0	0	117	123	16	80	71	3	497764-5_11.jpg
497764	5	0	0	117	123	16	80	71	3	497764-5_12.jpg
497764	5	0	0	117	123	16	80	71	3	497764-5_13.jpg
497764	5	0	0	117	123	16	80	71	3	497764-5_14.jpg
497764	5	0	0	117	123	16	80	71	3	497764-5_15.jpg
497764	5	0	0	117	123	16	80	71	3	497764-5_16.jpg
497764	5	0	0	117	123	16	80	71	3	497764-5_17.jpg
497764	5	0	0	117	123	16	80	71	3	497764-5_18.jpg
497764	5	0	0	117	123	16	80	71	3	497764-5_19.jpg
497764	5	0	0	117	123	16	80	71	3	497764-5_20.jpg
497764	5	0	0	117	123	16	80	71	3	497764-5_21.jpg
497764	5	0	0	117	123	16	80	71	3	497764-5_22.jpg
497764	5	0	0	117	123	16	80	71	3	497764-5_23.jpg
498724	5	2	0	98	98	15	91	111	3	498724-5_0.jpg
498724	5	2	0	98	98	15	91	111	3	498724-5_1.jpg
498724	5	2	0	98	98	15	91	111	3	498724-5_2.jpg
498724	5	2	0	98	98	15	91	111	3	498724-5_3.jpg
498724	5	2	0	98	98	15	91	111	3	498724-5_4.jpg
498724	5	2	0	98	98	15	91	111	3	498724-5_5.jpg
498724	5	2	0	98	98	15	91	111	3	498724-5_6.jpg
498724	5	2	0	98	98	15	91	111	3	498724-5_7.jpg
498724	5	2	0	98	98	15	91	111	3	498724-5_8.jpg
498724	5	2	0	98	98	15	91	111	3	498724-5_9.jpg
498724	5	2	0	98	98	15	91	111	3	498724-5_10.jpg
498724	5	2	0	98	98	15	91	111	3	498724-5_11.jpg
498724	5	2	0	98	98	15	91	111	3	498724-5_12.jpg
498724	5	2	0	98	98	15	91	111	3	498724-5_13.jpg
498724	5	2	0	98	98	15	91	111	3	498724-5_14.jpg
498724	5	2	0	98	98	15	91	111	3	498724-5_15.jpg
498724	5	2	0	98	98	15	91	111	3	498724-5_16.jpg
498724	5	2	0	98	98	15	91	111	3	498724-5_17.jpg
498724	5	2	0	98	98	15	91	111	3	498724-5_18.jpg
498724	5	2	0	98	98	15	91	111	3	498724-5_19.jpg
500142	6	0	0	103	82	18	94	104	3	500142-6_0.jpg
500142	6	0	0	103	82	18	94	104	3	500142-6_1.jpg
500142	6	0	0	103	82	18	94	104	3	500142-6_2.jpg
500142	6	0	0	103	82	18	94	104	3	500142-6_3.jpg
500142	6	0	0	103	82	18	94	104	3	500142-6_4.jpg
500142	6	0	0	103	82	18	94	104	3	500142-6_5.jpg
500142	6	0	0	103	82	18	94	104	3	500142-6_6.jpg
500142	6	0	0	103	82	18	94	104	3	500142-6_7.jpg
500142	6	0	0	103	82	18	94	104	3	500142-6_8.jpg
500142	6	0	0	103	82	18	94	104	3	500142-6_9.jpg
500142	6	0	0	103	82	18	94	104	3	500142-6_10.jpg
500142	6	0	0	103	82	18	94	104	3	500142-6_11.jpg
500142	6	0	0	103	82	18	94	104	3	500142-6_12.jpg
500142	6	0	0	103	82	18	94	104	3	500142-6_13.jpg
500142	6	0	0	103	82	18	94	104	3	500142-6_14.jpg
500142	6	0	0	103	82	18	94	104	3	500142-6_15.jpg
500142	6	0	0	103	82	18	94	104	3	500142-6_16.jpg
500142	6	0	0	103	82	18	94	104	3	500142-6_17.jpg
500142	6	0	0	103	82	18	94	104	3	500142-6_18.jpg
500142	6	0	0	103	82	18	94	104	3	500142-6_19.jpg
500142	6	0	0	103	82	18	94	104	3	500142-6_20.jpg
500142	6	0	0	103	82	18	94	104	3	500142-6_21.jpg
500142	6	0	0	103	82	18	94	104	3	500142-6_22.jpg
500142	6	0	0	103	82	18	94	104	3	500142-6_23.jpg
500142	6	0	0	103	82	18	94	104	3	500142-6_24.jpg
500142	6	0	0	103	82	18	94	104	3	500142-6_25.jpg
500636	5	0	1	131	95	12	98	94	4	500636-5_0.jpg
500636	5	0	1	131	95	12	98	94	4	500636-5_1.jpg
500636	5	0	1	131	95	12	98	94	4	500636-5_2.jpg
500636	5	0	1	131	95	12	98	94	4	500636-5_3.jpg
500636	5	0	1	131	95	12	98	94	4	500636-5_4.jpg
500636	5	0	1	131	95	12	98	94	4	500636-5_5.jpg
500636	5	0	1	131	95	12	98	94	4	500636-5_6.jpg
500636	5	0	1	131	95	12	98	94	4	500636-5_7.jpg
500636	5	0	1	131	95	12	98	94	4	500636-5_8.jpg
500636	5	0	1	131	95	12	98	94	4	500636-5_9.jpg
500636	5	0	1	131	95	12	98	94	4	500636-5_10.jpg
500636	5	0	1	131	95	12	98	94	4	500636-5_11.jpg
500636	5	0	1	131	95	12	98	94	4	500636-5_12.jpg
500636	5	0	1	131	95	12	98	94	4	500636-5_13.jpg
500636	5	0	1	131	95	12	98	94	4	500636-5_14.jpg
500636	5	0	1	131	95	12	98	94	4	500636-5_15.jpg
500636	5	0	1	131	95	12	98	94	4	500636-5_16.jpg
500636	5	0	1	131	95	12	98	94	4	500636-5_17.jpg
500636	5	0	1	131	95	12	98	94	4	500636-5_18.jpg
500636	5	0	1	131	95	12	98	94	4	500636-5_19.jpg
500804	5	0	0	105	110	14	83	86	3	500804-5_0.jpg
500804	5	0	0	105	110	14	83	86	3	500804-5_1.jpg
500804	5	0	0	105	110	14	83	86	3	500804-5_2.jpg
500804	5	0	0	105	110	14	83	86	3	500804-5_3.jpg
500804	5	0	0	105	110	14	83	86	3	500804-5_4.jpg
500804	5	0	0	105	110	14	83	86	3	500804-5_5.jpg
500804	5	0	0	105	110	14	83	86	3	500804-5_6.jpg
500804	5	0	0	105	110	14	83	86	3	500804-5_7.jpg
500804	5	0	0	105	110	14	83	86	3	500804-5_8.jpg
500804	5	0	0	105	110	14	83	86	3	500804-5_9.jpg
500804	5	0	0	105	110	14	83	86	3	500804-5_10.jpg
500804	5	0	0	105	110	14	83	86	3	500804-5_11.jpg
500804	5	0	0	105	110	14	83	86	3	500804-5_12.jpg
500804	5	0	0	105	110	14	83	86	3	500804-5_13.jpg
500804	5	0	0	105	110	14	83	86	3	500804-5_14.jpg
500804	5	0	0	105	110	14	83	86	3	500804-5_15.jpg
500804	5	0	0	105	110	14	83	86	3	500804-5_16.jpg
500804	5	0	0	105	110	14	83	86	3	500804-5_17.jpg
500804	5	0	0	105	110	14	83	86	3	500804-5_18.jpg
500804	5	0	0	105	110	14	83	86	3	500804-5_19.jpg
501527	5	0	1	127	110	13	81	80	4	501527-5_0.jpg
501527	5	0	1	127	110	13	81	80	4	501527-5_1.jpg
501527	5	0	1	127	110	13	81	80	4	501527-5_2.jpg
501527	5	0	1	127	110	13	81	80	4	501527-5_3.jpg
501527	5	0	1	127	110	13	81	80	4	501527-5_4.jpg
501527	5	0	1	127	110	13	81	80	4	501527-5_5.jpg
501527	5	0	1	127	110	13	81	80	4	501527-5_6.jpg
501527	5	0	1	127	110	13	81	80	4	501527-5_7.jpg
501527	5	0	1	127	110	13	81	80	4	501527-5_8.jpg
501527	5	0	1	127	110	13	81	80	4	501527-5_9.jpg
501527	5	0	1	127	110	13	81	80	4	501527-5_10.jpg
501527	5	0	1	127	110	13	81	80	4	501527-5_11.jpg
501527	5	0	1	127	110	13	81	80	4	501527-5_12.jpg
501527	5	0	1	127	110	13	81	80	4	501527-5_13.jpg
501527	5	0	1	127	110	13	81	80	4	501527-5_14.jpg
501527	5	0	1	127	110	13	81	80	4	501527-5_15.jpg
501527	5	0	1	127	110	13	81	80	4	501527-5_16.jpg
501527	5	0	1	127	110	13	81	80	4	501527-5_17.jpg
501527	5	0	1	127	110	13	81	80	4	501527-5_18.jpg
501527	5	0	1	127	110	13	81	80	4	501527-5_19.jpg
502889	5	0	0	126	96	14	78	79	4	502889-5_0.jpg
502889	5	0	0	126	96	14	78	79	4	502889-5_1.jpg
502889	5	0	0	126	96	14	78	79	4	502889-5_2.jpg
502889	5	0	0	126	96	14	78	79	4	502889-5_3.jpg
502889	5	0	0	126	96	14	78	79	4	502889-5_4.jpg
502889	5	0	0	126	96	14	78	79	4	502889-5_5.jpg
502889	5	0	0	126	96	14	78	79	4	502889-5_6.jpg
502889	5	0	0	126	96	14	78	79	4	502889-5_7.jpg
502889	5	0	0	126	96	14	78	79	4	502889-5_8.jpg
502889	5	0	0	126	96	14	78	79	4	502889-5_9.jpg
502889	5	0	0	126	96	14	78	79	4	502889-5_10.jpg
502889	5	0	0	126	96	14	78	79	4	502889-5_11.jpg
502889	5	0	0	126	96	14	78	79	4	502889-5_12.jpg
502889	5	0	0	126	96	14	78	79	4	502889-5_13.jpg
502889	5	0	0	126	96	14	78	79	4	502889-5_14.jpg
502889	5	0	0	126	96	14	78	79	4	502889-5_15.jpg
502889	5	0	0	126	96	14	78	79	4	502889-5_16.jpg
502889	5	0	0	126	96	14	78	79	4	502889-5_17.jpg
502889	5	0	0	126	96	14	78	79	4	502889-5_18.jpg
502889	5	0	0	126	96	14	78	79	4	502889-5_19.jpg
502889	8	0	0	116	102	14	82	84	4	502889-8_0.jpg
502889	8	0	0	116	102	14	82	84	4	502889-8_1.jpg
502889	8	0	0	116	102	14	82	84	4	502889-8_2.jpg
502889	8	0	0	116	102	14	82	84	4	502889-8_3.jpg
502889	8	0	0	116	102	14	82	84	4	502889-8_4.jpg
502889	8	0	0	116	102	14	82	84	4	502889-8_5.jpg
502889	8	0	0	116	102	14	82	84	4	502889-8_6.jpg
502889	8	0	0	116	102	14	82	84	4	502889-8_7.jpg
502889	8	0	0	116	102	14	82	84	4	502889-8_8.jpg
502889	8	0	0	116	102	14	82	84	4	502889-8_9.jpg
502889	8	0	0	116	102	14	82	84	4	502889-8_10.jpg
502889	8	0	0	116	102	14	82	84	4	502889-8_11.jpg
502889	8	0	0	116	102	14	82	84	4	502889-8_12.jpg
502889	8	0	0	116	102	14	82	84	4	502889-8_13.jpg
502889	8	0	0	116	102	14	82	84	4	502889-8_14.jpg
502889	8	0	0	116	102	14	82	84	4	502889-8_15.jpg
502889	8	0	0	116	102	14	82	84	4	502889-8_16.jpg
502889	8	0	0	116	102	14	82	84	4	502889-8_17.jpg
502889	8	0	0	116	102	14	82	84	4	502889-8_18.jpg
502889	8	0	0	116	102	14	82	84	4	502889-8_19.jpg
502904	5	0	0	121	105	14	102	88	4	502904-5_0.jpg
502904	5	0	0	121	105	14	102	88	4	502904-5_1.jpg
502904	5	0	0	121	105	14	102	88	4	502904-5_2.jpg
502904	5	0	0	121	105	14	102	88	4	502904-5_3.jpg
502904	5	0	0	121	105	14	102	88	4	502904-5_4.jpg
502904	5	0	0	121	105	14	102	88	4	502904-5_5.jpg
502904	5	0	0	121	105	14	102	88	4	502904-5_6.jpg
502904	5	0	0	121	105	14	102	88	4	502904-5_7.jpg
502904	5	0	0	121	105	14	102	88	4	502904-5_8.jpg
502904	5	0	0	121	105	14	102	88	4	502904-5_9.jpg
502904	5	0	0	121	105	14	102	88	4	502904-5_10.jpg
502904	5	0	0	121	105	14	102	88	4	502904-5_11.jpg
502904	5	0	0	121	105	14	102	88	4	502904-5_12.jpg
502904	5	0	0	121	105	14	102	88	4	502904-5_13.jpg
502904	5	0	0	121	105	14	102	88	4	502904-5_14.jpg
502904	5	0	0	121	105	14	102	88	4	502904-5_15.jpg
502904	5	0	0	121	105	14	102	88	4	502904-5_16.jpg
502904	5	0	0	121	105	14	102	88	4	502904-5_17.jpg
502904	5	0	0	121	105	14	102	88	4	502904-5_18.jpg
502904	5	0	0	121	105	14	102	88	4	502904-5_19.jpg
502951	5	0	1	111	108	13	89	97	3	502951-5_0.jpg
502951	5	0	1	111	108	13	89	97	3	502951-5_1.jpg
502951	5	0	1	111	108	13	89	97	3	502951-5_2.jpg
502951	5	0	1	111	108	13	89	97	3	502951-5_3.jpg
502951	5	0	1	111	108	13	89	97	3	502951-5_4.jpg
502951	5	0	1	111	108	13	89	97	3	502951-5_5.jpg
502951	5	0	1	111	108	13	89	97	3	502951-5_6.jpg
502951	5	0	1	111	108	13	89	97	3	502951-5_7.jpg
502951	5	0	1	111	108	13	89	97	3	502951-5_8.jpg
502951	5	0	1	111	108	13	89	97	3	502951-5_9.jpg
502951	5	0	1	111	108	13	89	97	3	502951-5_10.jpg
502951	5	0	1	111	108	13	89	97	3	502951-5_11.jpg
502951	5	0	1	111	108	13	89	97	3	502951-5_12.jpg
502951	5	0	1	111	108	13	89	97	3	502951-5_13.jpg
502951	5	0	1	111	108	13	89	97	3	502951-5_14.jpg
502951	5	0	1	111	108	13	89	97	3	502951-5_15.jpg
502951	5	0	1	111	108	13	89	97	3	502951-5_16.jpg
502951	5	0	1	111	108	13	89	97	3	502951-5_17.jpg
502951	5	0	1	111	108	13	89	97	3	502951-5_18.jpg
502951	5	0	1	111	108	13	89	97	3	502951-5_19.jpg
502969	5	0	0	101	102	14	87	84	3	502969-5_0.jpg
502969	5	0	0	101	102	14	87	84	3	502969-5_1.jpg
502969	5	0	0	101	102	14	87	84	3	502969-5_2.jpg
502969	5	0	0	101	102	14	87	84	3	502969-5_3.jpg
502969	5	0	0	101	102	14	87	84	3	502969-5_4.jpg
502969	5	0	0	101	102	14	87	84	3	502969-5_5.jpg
502969	5	0	0	101	102	14	87	84	3	502969-5_6.jpg
502969	5	0	0	101	102	14	87	84	3	502969-5_7.jpg
502969	5	0	0	101	102	14	87	84	3	502969-5_8.jpg
502969	5	0	0	101	102	14	87	84	3	502969-5_9.jpg
502969	5	0	0	101	102	14	87	84	3	502969-5_10.jpg
502969	5	0	0	101	102	14	87	84	3	502969-5_11.jpg
502969	5	0	0	101	102	14	87	84	3	502969-5_12.jpg
502969	5	0	0	101	102	14	87	84	3	502969-5_13.jpg
502969	5	0	0	101	102	14	87	84	3	502969-5_14.jpg
502969	5	0	0	101	102	14	87	84	3	502969-5_15.jpg
502969	5	0	0	101	102	14	87	84	3	502969-5_16.jpg
502969	5	0	0	101	102	14	87	84	3	502969-5_17.jpg
502969	5	0	0	101	102	14	87	84	3	502969-5_18.jpg
502969	5	0	0	101	102	14	87	84	3	502969-5_19.jpg
504699	5	0	0	130	122	11	91	95	4	504699-5_0.jpg
504699	5	0	0	130	122	11	91	95	4	504699-5_1.jpg
504699	5	0	0	130	122	11	91	95	4	504699-5_2.jpg
504699	5	0	0	130	122	11	91	95	4	504699-5_3.jpg
504699	5	0	0	130	122	11	91	95	4	504699-5_4.jpg
504699	5	0	0	130	122	11	91	95	4	504699-5_5.jpg
504699	5	0	0	130	122	11	91	95	4	504699-5_6.jpg
504699	5	0	0	130	122	11	91	95	4	504699-5_7.jpg
504699	5	0	0	130	122	11	91	95	4	504699-5_8.jpg
504699	5	0	0	130	122	11	91	95	4	504699-5_9.jpg
504699	5	0	0	130	122	11	91	95	4	504699-5_10.jpg
504699	5	0	0	130	122	11	91	95	4	504699-5_11.jpg
504699	5	0	0	130	122	11	91	95	4	504699-5_12.jpg
504699	5	0	0	130	122	11	91	95	4	504699-5_13.jpg
504699	5	0	0	130	122	11	91	95	4	504699-5_14.jpg
505151	8	0	1	106	76	13	89	92	4	505151-8_0.jpg
505151	8	0	1	106	76	13	89	92	4	505151-8_1.jpg
505151	8	0	1	106	76	13	89	92	4	505151-8_2.jpg
505151	8	0	1	106	76	13	89	92	4	505151-8_3.jpg
505151	8	0	1	106	76	13	89	92	4	505151-8_4.jpg
505151	8	0	1	106	76	13	89	92	4	505151-8_5.jpg
505151	8	0	1	106	76	13	89	92	4	505151-8_6.jpg
505151	8	0	1	106	76	13	89	92	4	505151-8_7.jpg
505151	8	0	1	106	76	13	89	92	4	505151-8_8.jpg
505151	8	0	1	106	76	13	89	92	4	505151-8_9.jpg
505151	8	0	1	106	76	13	89	92	4	505151-8_10.jpg
505151	8	0	1	106	76	13	89	92	4	505151-8_11.jpg
505151	8	0	1	106	76	13	89	92	4	505151-8_12.jpg
505151	8	0	1	106	76	13	89	92	4	505151-8_13.jpg
505151	8	0	1	106	76	13	89	92	4	505151-8_14.jpg
505151	8	0	1	106	76	13	89	92	4	505151-8_15.jpg
505151	8	0	1	106	76	13	89	92	4	505151-8_16.jpg
505151	8	0	1	106	76	13	89	92	4	505151-8_17.jpg
505151	8	0	1	106	76	13	89	92	4	505151-8_18.jpg
505151	8	0	1	106	76	13	89	92	4	505151-8_19.jpg
505151	8	0	1	106	76	13	89	92	4	505151-8_20.jpg
[truncated: 13,266 more rows]
